# Supplementary material for: Hypoxia induces histone clipping and H3K4me3 loss in neutrophil progenitors resulting in long-term impairment of neutrophil immunity
Source: Nat Immunol. 2025 Oct 28;26(11):1903–15. doi: 10.1038/s41590-025-02301-9 (PMC12571872; doi:10.1038/s41590-025-02301-9)
Supplement: Supplementary file 4 — This file contains proteomic data for identified proteins in the proteomic datasets included in the manuscript ‘Hypoxia induces histone clipping and H3K4me3 loss in neutrophil progenitors resulting in long-term impairment of neutrophil immunity’ (Methods). Protein abundance expressed as normalized intensities (the total absolute value detected in a sample is used to normalize individual absolute values per identified protein within that sample). Tab1_ARDS survivors: healthy control versus ARDS survivor data. Tab2_Altitude: baseline versus post-altitude data. Tab3_PreNeu: normoxia, hypoxia and hypoxic lung injury (LPS) data. [file 41590_2025_2301_MOESM4_ESM.xlsx]

## Sheet: Tab1_ARDS survivors
ProteinAccessions	Genes	ProteinDescriptions	ProteinNames	GOBPname	GOMFname	GOCCname	KEGGname	GOBP	GOMF	GOCC	KEGG	MolecularWeight	Healthy control 1	Healthy control 2	Healthy control 3	Healthy control 4	Healthy control 5	Healthy control 6	Healthy control 7	Healthy control 8	ARDS survivor 1	ARDS survivor 2	ARDS survivor 3	ARDS survivor 4	ARDS survivor 5	ARDS survivor 6	ARDS survivor 7	ARDS survivor 8
P04217	A1BG	Alpha-1B-glycoprotein	A1BG_HUMAN			blood microparticle;extracellular membrane-bounded organelle;extracellular organelle;extracellular region;extracellular region part;extracellular space;extracellular vesicular exosome;membrane-bounded organelle;membrane-bounded vesicle;organelle;vesicle				GO:0005576;GO:0005615;GO:0031982;GO:0031988;GO:0043226;GO:0043227;GO:0043230;GO:0044421;GO:0065010;GO:0070062;GO:0072562		54253.5	8.49696e-06	1.18259e-05	5.23502e-06	6.2217e-06	4.72493e-06	6.63633e-06	8.53295e-06	8.6677e-06	1.19948e-05	1.16765e-05	7.14169e-06	8.13759e-06	6.29305e-06	1.02597e-05	7.82856e-06	5.68292e-06
P01023	A2M	Alpha-2-macroglobulin	A2MG_HUMAN	biological regulation;blood coagulation;blood coagulation, intrinsic pathway;cell activation;cell differentiation;cellular component disassembly;cellular component disassembly at cellular level;cellular component organization;cellular component organization at cellular level;cellular component organization or biogenesis;cellular component organization or biogenesis at cellular level;cellular deve…	binding;calcium-dependent protein binding;chemokine binding;C-X-C chemokine binding;cytokine binding;endopeptidase inhibitor activity;endopeptidase regulator activity;enzyme binding;enzyme inhibitor activity;enzyme regulator activity;growth factor binding;interleukin-1 binding;interleukin-8 binding;peptidase inhibitor activity;peptidase regulator activity;protease binding;protein binding;receptor…	blood microparticle;cell part;cytoplasmic membrane-bounded vesicle lumen;cytoplasmic part;cytoplasmic vesicle part;cytosol;extracellular membrane-bounded organelle;extracellular organelle;extracellular region;extracellular region part;extracellular vesicular exosome;intracellular organelle part;intracellular part;membrane-bounded organelle;membrane-bounded vesicle;membrane-enclosed lumen;organell…	Complement and coagulation cascades	GO:0001775;GO:0001868;GO:0001869;GO:0002576;GO:0002673;GO:0002682;GO:0002683;GO:0002697;GO:0002698;GO:0002920;GO:0002921;GO:0006810;GO:0006887;GO:0007165;GO:0007264;GO:0007596;GO:0007597;GO:0007599;GO:0008152;GO:0009892;GO:0009966;GO:0009987;GO:0010466;GO:0010468;GO:0010605;GO:0010951;GO:0010955;GO:0016043;GO:0016192;GO:0019222;GO:0019538;GO:0022411;GO:0022617;GO:0023051;GO:0030154;GO:0030168;GO:…	GO:0002020;GO:0004857;GO:0004866;GO:0004867;GO:0005102;GO:0005488;GO:0005515;GO:0019838;GO:0019899;GO:0019955;GO:0019956;GO:0019958;GO:0019959;GO:0019966;GO:0030234;GO:0030414;GO:0043120;GO:0048306;GO:0061134;GO:0061135	GO:0005576;GO:0005829;GO:0031093;GO:0031974;GO:0031982;GO:0031983;GO:0031988;GO:0034774;GO:0043226;GO:0043227;GO:0043230;GO:0043233;GO:0044421;GO:0044422;GO:0044424;GO:0044433;GO:0044444;GO:0044446;GO:0044464;GO:0060205;GO:0065010;GO:0070062;GO:0072562	ko04610	163291	1.0932e-07	1.11309e-07	9.74786e-08	5.10281e-08	7.67476e-08	6.43493e-08	1.08303e-07	4.76734e-08	1.13946e-07	9.00404e-08	4.26442e-08	1.02452e-07	6.35177e-08	4.5046e-08	4.98238e-08	1.01732e-07
Q9NRG9	AAAS	Aladin	AAAS_HUMAN	behavior;biological regulation;biosynthetic process;carbohydrate metabolic process;carbohydrate transport;cell cycle;cell cycle process;cell surface receptor linked signaling pathway;cellular biosynthetic process;cellular component disassembly;cellular component disassembly at cellular level;cellular component organization;cellular component organization at cellular level;cellular component organ…		cell part;centrosome;cytoplasm;cytoplasmic part;cytoskeletal part;envelope;intracellular membrane-bounded organelle;intracellular non-membrane-bounded organelle;intracellular organelle;intracellular organelle part;intracellular part;macromolecular complex;membrane;membrane part;membrane-bounded organelle;microtubule organizing center;non-membrane-bounded organelle;nuclear envelope;nuclear membran…	RNA transport	GO:0000278;GO:0003008;GO:0005975;GO:0006139;GO:0006464;GO:0006807;GO:0006810;GO:0006913;GO:0006950;GO:0006998;GO:0007049;GO:0007077;GO:0007165;GO:0007166;GO:0007610;GO:0007611;GO:0007612;GO:0008152;GO:0008643;GO:0008645;GO:0009058;GO:0009266;GO:0009408;GO:0009566;GO:0009628;GO:0009987;GO:0010033;GO:0010467;GO:0010827;GO:0015031;GO:0015749;GO:0015758;GO:0015931;GO:0016032;GO:0016043;GO:0016044;GO:…		GO:0005634;GO:0005635;GO:0005643;GO:0005654;GO:0005737;GO:0005813;GO:0005815;GO:0016020;GO:0031090;GO:0031965;GO:0031967;GO:0031975;GO:0032991;GO:0043226;GO:0043227;GO:0043228;GO:0043229;GO:0043231;GO:0043232;GO:0043234;GO:0044422;GO:0044424;GO:0044425;GO:0044428;GO:0044430;GO:0044444;GO:0044446;GO:0044464;GO:0046930	ko03013	59574.2	2.18412e-06	1.66778e-06	2.90727e-06	2.00382e-06	2.2069e-06	2.79703e-06	2.52712e-06	3.25499e-06	2.47881e-06	3.16471e-06	2.30714e-06	2.77966e-06	1.70832e-06	2.34942e-06	2.69828e-06	1.71255e-06
Q6PD74	AAGAB	Alpha- and gamma-adaptin-binding protein p34	AAGAB_HUMAN	establishment of localization;establishment of protein localization;protein transport;transport		cell part;cytoplasm;cytoplasmic part;cytosol;intracellular organelle part;intracellular part;nuclear part;nucleoplasm;organelle part		GO:0006810;GO:0015031;GO:0045184;GO:0051234		GO:0005654;GO:0005737;GO:0005829;GO:0044422;GO:0044424;GO:0044428;GO:0044444;GO:0044446;GO:0044464		34593.6	3.03526e-07	1.81992e-07	2.12586e-07	3.17872e-07	3.07668e-07	3.62068e-07	3.29857e-07	2.49989e-07	8.62335e-08	2.91979e-07	1.65458e-07	NaN	3.15437e-07	3.51376e-07	3.12185e-07	1.91019e-07
Q2M2I8;Q2M2I8-2	AAK1	AP2-associated protein kinase 1;Isoform 2 of AP2-associated protein kinase 1	AAK1_HUMAN	biological regulation;cellular component organization;cellular component organization or biogenesis;cellular macromolecule metabolic process;cellular membrane organization;cellular metabolic process;cellular process;cellular protein metabolic process;endocytosis;establishment of localization;macromolecule metabolic process;macromolecule modification;membrane invagination;membrane organization;met…	adenyl nucleotide binding;adenyl ribonucleotide binding;AP-2 adaptor complex binding;ATP binding;binding;catalytic activity;kinase activity;Notch binding;nucleotide binding;phosphotransferase activity, alcohol group as acceptor;protein binding;protein complex binding;protein kinase activity;protein serine/threonine kinase activity;purine nucleotide binding;purine ribonucleoside triphosphate bindi…	axon part;cell leading edge;cell part;cell projection part;clathrin-coated vesicle;coated pit;coated vesicle;cytoplasmic membrane-bounded vesicle;cytoplasmic part;cytoplasmic vesicle;extrinsic to membrane;extrinsic to plasma membrane;intracellular membrane-bounded organelle;intracellular organelle;intracellular part;membrane part;membrane-bounded organelle;membrane-bounded vesicle;organelle;plasm…		GO:0006464;GO:0006468;GO:0006793;GO:0006796;GO:0006810;GO:0006897;GO:0008152;GO:0008593;GO:0009966;GO:0009967;GO:0009987;GO:0010324;GO:0010468;GO:0010608;GO:0010646;GO:0010647;GO:0016043;GO:0016044;GO:0016192;GO:0016310;GO:0019222;GO:0019538;GO:0023051;GO:0023056;GO:0030100;GO:0031647;GO:0032879;GO:0032880;GO:0043170;GO:0043412;GO:0044237;GO:0044238;GO:0044260;GO:0044267;GO:0045747;GO:0046777;GO:…	GO:0000166;GO:0003824;GO:0004672;GO:0004674;GO:0005102;GO:0005112;GO:0005488;GO:0005515;GO:0005524;GO:0016301;GO:0016740;GO:0016772;GO:0016773;GO:0017076;GO:0030554;GO:0032403;GO:0032553;GO:0032555;GO:0032559;GO:0035612;GO:0035639	GO:0005905;GO:0016023;GO:0019897;GO:0019898;GO:0030135;GO:0030136;GO:0031252;GO:0031410;GO:0031982;GO:0031988;GO:0033267;GO:0043195;GO:0043226;GO:0043227;GO:0043229;GO:0043231;GO:0044424;GO:0044425;GO:0044444;GO:0044456;GO:0044459;GO:0044463;GO:0044464		103885	4.71841e-06	5.29528e-06	6.62192e-06	6.31701e-06	6.34233e-06	6.92943e-06	6.41305e-06	5.05314e-06	5.00756e-06	5.58257e-06	7.6632e-06	8.48152e-06	7.95584e-06	7.83151e-06	8.61344e-06	8.15902e-06
Q9H7C9	AAMDC	Mth938 domain-containing protein	AAMDC_HUMAN	biological regulation;negative regulation of apoptosis;negative regulation of biological process;negative regulation of cell death;negative regulation of cellular process;negative regulation of programmed cell death;positive regulation of biological process;positive regulation of biosynthetic process;positive regulation of cell differentiation;positive regulation of cellular biosynthetic process;…		cell part;cytoplasm;intracellular part		GO:0006355;GO:0006357;GO:0009889;GO:0009891;GO:0009893;GO:0010468;GO:0010556;GO:0010557;GO:0010604;GO:0010628;GO:0010941;GO:0019219;GO:0019222;GO:0031323;GO:0031325;GO:0031326;GO:0031328;GO:0042981;GO:0043066;GO:0043067;GO:0043069;GO:0045595;GO:0045597;GO:0045598;GO:0045600;GO:0045893;GO:0045935;GO:0045944;GO:0048518;GO:0048519;GO:0048522;GO:0048523;GO:0050789;GO:0050793;GO:0050794;GO:0051094;GO:…		GO:0005737;GO:0044424;GO:0044464		13332.2	7.50559e-07	3.53328e-07	2.12049e-06	1.77697e-06	2.05491e-06	1.75488e-06	1.51772e-06	7.05527e-07	5.35222e-07	1.45344e-06	2.15371e-06	2.15783e-06	1.9773e-06	2.05427e-06	1.81077e-06	1.65694e-06
P49588	AARS1	Alanine--tRNA ligase, cytoplasmic	SYAC_HUMAN	alanyl-tRNA aminoacylation;amine metabolic process;amino acid activation;anatomical structure development;biological regulation;carboxylic acid metabolic process;cellular amine metabolic process;cellular amino acid metabolic process;cellular ketone metabolic process;cellular macromolecule metabolic process;cellular metabolic process;cellular nitrogen compound metabolic process;cellular process;ce…	adenyl nucleotide binding;adenyl ribonucleotide binding;alanine-tRNA ligase activity;amine binding;amino acid binding;aminoacyl-tRNA editing activity;aminoacyl-tRNA ligase activity;ATP binding;binding;carboxylic acid binding;carboxylic ester hydrolase activity;catalytic activity;cation binding;hydrolase activity;hydrolase activity, acting on ester bonds;ion binding;ligase activity;ligase activity…	cell part;cytoplasm;cytoplasmic part;cytosol;extracellular membrane-bounded organelle;extracellular organelle;extracellular region part;extracellular vesicular exosome;intracellular part;membrane;membrane-bounded organelle;membrane-bounded vesicle;organelle;vesicle	Aminoacyl-tRNA biosynthesis	GO:0001101;GO:0001942;GO:0003008;GO:0006082;GO:0006139;GO:0006396;GO:0006399;GO:0006400;GO:0006418;GO:0006419;GO:0006457;GO:0006520;GO:0006807;GO:0006950;GO:0006984;GO:0006986;GO:0007165;GO:0008033;GO:0008152;GO:0008544;GO:0009308;GO:0009451;GO:0009719;GO:0009888;GO:0009987;GO:0010033;GO:0010243;GO:0010467;GO:0010941;GO:0014075;GO:0016070;GO:0019538;GO:0019752;GO:0021680;GO:0022404;GO:0022405;GO:…	GO:0000049;GO:0000166;GO:0002161;GO:0003676;GO:0003723;GO:0003824;GO:0004812;GO:0004813;GO:0005488;GO:0005524;GO:0008270;GO:0016597;GO:0016787;GO:0016788;GO:0016874;GO:0016875;GO:0016876;GO:0017076;GO:0030554;GO:0031406;GO:0032553;GO:0032555;GO:0032559;GO:0035639;GO:0043167;GO:0043169;GO:0043176;GO:0046872;GO:0046914;GO:0052689	GO:0005737;GO:0005829;GO:0016020;GO:0031982;GO:0031988;GO:0043226;GO:0043227;GO:0043230;GO:0044421;GO:0044424;GO:0044444;GO:0044464;GO:0065010;GO:0070062	ko00970	106810	2.85128e-05	3.49533e-05	4.4495e-05	5.34277e-05	7.1253e-05	5.72383e-05	4.59052e-05	6.01954e-05	5.60953e-05	5.11508e-05	3.78176e-05	2.64892e-05	5.66902e-05	2.25918e-05	4.32165e-05	2.42342e-05
Q9NRN7	AASDHPPT	L-aminoadipate-semialdehyde dehydrogenase-phosphopantetheinyl transferase	ADPPT_HUMAN	amine metabolic process;carboxylic acid metabolic process;cellular amine metabolic process;cellular amino acid metabolic process;cellular ketone metabolic process;cellular metabolic process;cellular modified amino acid metabolic process;cellular nitrogen compound metabolic process;cellular process;coenzyme metabolic process;cofactor metabolic process;metabolic process;nitrogen compound metabolic …	binding;catalytic activity;cation binding;holo-[acyl-carrier-protein] synthase activity;ion binding;magnesium ion binding;metal ion binding;phosphotransferase activity, for other substituted phosphate groups;transferase activity;transferase activity, transferring phosphorus-containing groups	cell part;cytoplasmic part;cytosol;extracellular membrane-bounded organelle;extracellular organelle;extracellular region part;extracellular vesicular exosome;intracellular part;membrane-bounded organelle;membrane-bounded vesicle;organelle;vesicle	Pantothenate and CoA biosynthesis	GO:0006082;GO:0006520;GO:0006575;GO:0006732;GO:0006766;GO:0006767;GO:0006807;GO:0008152;GO:0009308;GO:0009987;GO:0015939;GO:0019752;GO:0034641;GO:0042180;GO:0043436;GO:0044106;GO:0044237;GO:0044238;GO:0044281;GO:0051186	GO:0000287;GO:0003824;GO:0005488;GO:0008897;GO:0016740;GO:0016772;GO:0016780;GO:0043167;GO:0043169;GO:0046872	GO:0005829;GO:0031982;GO:0031988;GO:0043226;GO:0043227;GO:0043230;GO:0044421;GO:0044424;GO:0044444;GO:0044464;GO:0065010;GO:0070062	ko00770	35776	1.09516e-06	1.47208e-06	1.77776e-06	1.22047e-06	1.19865e-06	1.27789e-06	1.50001e-06	1.08138e-06	1.23483e-06	1.10402e-06	1.77637e-06	1.65533e-06	1.72327e-06	1.47498e-06	7.87262e-07	1.81127e-06
P80404	ABAT	4-aminobutyrate aminotransferase, mitochondrial	GABT_HUMAN	adult behavior;amine catabolic process;amine metabolic process;behavior;behavioral response to cocaine;biological regulation;carboxylic acid catabolic process;carboxylic acid metabolic process;catabolic process;cell communication;cell-cell signaling;cellular amine metabolic process;cellular amino acid catabolic process;cellular amino acid metabolic process;cellular catabolic process;cellular keto…	(S)-3-amino-2-methylpropionate transaminase activity;4-aminobutyrate transaminase activity;binding;catalytic activity;cation binding;cofactor binding;enzyme binding;identical protein binding;ion binding;iron-sulfur cluster binding;metal cluster binding;metal ion binding;protein binding;protein dimerization activity;protein homodimerization activity;pyridoxal phosphate binding;succinate-semialdehy…	4-aminobutyrate transaminase complex;cell part;cell projection;cytoplasmic part;extracellular membrane-bounded organelle;extracellular organelle;extracellular region part;extracellular vesicular exosome;intracellular membrane-bounded organelle;intracellular organelle;intracellular organelle lumen;intracellular organelle part;intracellular part;macromolecular complex;membrane-bounded organelle;mem…	Alanine, aspartate and glutamate metabolism;beta-Alanine metabolism;Butanoate metabolism;Propanoate metabolism;Valine, leucine and isoleucine degradation	GO:0001505;GO:0001666;GO:0006082;GO:0006520;GO:0006807;GO:0006810;GO:0006836;GO:0006950;GO:0007154;GO:0007267;GO:0007268;GO:0007269;GO:0007610;GO:0007618;GO:0007620;GO:0007626;GO:0008152;GO:0008217;GO:0009056;GO:0009063;GO:0009308;GO:0009310;GO:0009448;GO:0009450;GO:0009987;GO:0010033;GO:0010035;GO:0010038;GO:0010039;GO:0014070;GO:0014073;GO:0016054;GO:0019752;GO:0022414;GO:0023052;GO:0023061;GO:…	GO:0003824;GO:0003867;GO:0005488;GO:0005515;GO:0008483;GO:0016740;GO:0016769;GO:0019842;GO:0019899;GO:0030170;GO:0032145;GO:0042802;GO:0042803;GO:0043167;GO:0043169;GO:0046872;GO:0046983;GO:0047298;GO:0048037;GO:0051536;GO:0051540;GO:0070279	GO:0005739;GO:0005759;GO:0031974;GO:0031982;GO:0031988;GO:0032144;GO:0032991;GO:0042995;GO:0043005;GO:0043226;GO:0043227;GO:0043229;GO:0043230;GO:0043231;GO:0043233;GO:0043234;GO:0044421;GO:0044422;GO:0044424;GO:0044429;GO:0044444;GO:0044446;GO:0044464;GO:0065010;GO:0070013;GO:0070062	ko00250;ko00280;ko00410;ko00640;ko00650	56438.9	2.77953e-06	3.84564e-07	2.22797e-06	1.33305e-06	8.98422e-07	3.48644e-07	1.80607e-06	1.84192e-07	3.22121e-06	8.28737e-07	6.08708e-07	2.10176e-06	1.52348e-06	9.83897e-07	1.2724e-06	1.09468e-07
O95477;Q8IZY2;Q8IZY2-2	ABCA1;ABCA7;ABCA7	Phospholipid-transporting ATPase ABCA1;Phospholipid-transporting ATPase ABCA7;Isoform 2 of Phospholipid-transporting ATPase ABCA7	ABCA1_HUMAN;ABCA7_HUMAN;ABCA7_HUMAN	alcohol metabolic process;apolipoprotein A-I-mediated signaling pathway;behavior;biological regulation;cell communication;cell surface receptor linked signaling pathway;cellular component assembly;cellular component organization;cellular component organization at cellular level;cellular component organization or biogenesis;cellular component organization or biogenesis at cellular level;cellular l…	active transmembrane transporter activity;adenyl nucleotide binding;adenyl ribonucleotide binding;anion transmembrane transporter activity;apolipoprotein A-I binding;apolipoprotein A-I receptor activity;apolipoprotein binding;apolipoprotein receptor activity;ATP binding;ATPase activity;ATPase activity, coupled;ATPase activity, coupled to movement of substances;ATPase activity, coupled to transmem…	apical plasma membrane;ATP-binding cassette (ABC) transporter complex;cell part;cell projection membrane;cell projection part;cell surface;cytoplasm;cytoplasmic membrane-bounded vesicle;cytoplasmic part;cytoplasmic vesicle;endocytic vesicle;endosomal part;endosome membrane;external side of plasma membrane;extracellular region part;Golgi apparatus;Golgi apparatus part;Golgi membrane;high-density l…	ABC transporters;Fat digestion and absorption	GO:0002237;GO:0002790;GO:0003008;GO:0006066;GO:0006140;GO:0006464;GO:0006497;GO:0006629;GO:0006810;GO:0006869;GO:0006897;GO:0006909;GO:0006911;GO:0006950;GO:0006996;GO:0007009;GO:0007033;GO:0007040;GO:0007154;GO:0007165;GO:0007166;GO:0007186;GO:0007584;GO:0007610;GO:0007611;GO:0007613;GO:0008104;GO:0008152;GO:0008202;GO:0008203;GO:0009306;GO:0009605;GO:0009607;GO:0009719;GO:0009889;GO:0009890;GO:…	GO:0000149;GO:0000166;GO:0003824;GO:0004871;GO:0004872;GO:0004888;GO:0005102;GO:0005215;GO:0005319;GO:0005488;GO:0005496;GO:0005515;GO:0005524;GO:0005543;GO:0005548;GO:0008289;GO:0008509;GO:0015075;GO:0015248;GO:0015399;GO:0015405;GO:0015485;GO:0016462;GO:0016787;GO:0016817;GO:0016818;GO:0016820;GO:0016887;GO:0017076;GO:0017111;GO:0017127;GO:0019899;GO:0019905;GO:0022804;GO:0022857;GO:0022891;GO:…	GO:0000139;GO:0001891;GO:0005737;GO:0005794;GO:0005886;GO:0005887;GO:0009897;GO:0009986;GO:0010008;GO:0016020;GO:0016021;GO:0016023;GO:0016324;GO:0030139;GO:0031090;GO:0031224;GO:0031226;GO:0031253;GO:0031256;GO:0031410;GO:0031982;GO:0031988;GO:0032587;GO:0032991;GO:0032994;GO:0034358;GO:0034364;GO:0043190;GO:0043226;GO:0043227;GO:0043229;GO:0043231;GO:0043234;GO:0044421;GO:0044422;GO:0044424;GO:…	ko02010;ko04975	254302	6.26563e-08	1.19995e-07	1.1052e-07	2.51313e-08	5.98559e-08	5.88743e-08	NaN	6.3223e-08	1.15876e-07	5.15468e-08	1.6284e-08	6.65713e-08	6.48797e-08	3.95093e-08	7.87712e-08	1.10372e-07
Q86UQ4;Q86UQ4-4	ABCA13	ATP-binding cassette sub-family A member 13;Isoform 4 of ATP-binding cassette sub-family A member 13	ABCAD_HUMAN	cellular process;cholesterol efflux;cholesterol transport;establishment of localization;lipid transport;organic substance transport;phospholipid efflux;phospholipid transport;sterol transport;transmembrane transport;transport	active transmembrane transporter activity;adenyl nucleotide binding;adenyl ribonucleotide binding;ATP binding;ATPase activity;ATPase activity, coupled;ATPase activity, coupled to movement of substances;ATPase activity, coupled to transmembrane movement of substances;binding;catalytic activity;cholesterol transporter activity;hydrolase activity;hydrolase activity, acting on acid anhydrides;hydrola…	cell part;integral to membrane;integral to plasma membrane;intracellular membrane-bounded organelle;intracellular organelle;intracellular part;intrinsic to membrane;intrinsic to plasma membrane;membrane part;membrane-bounded organelle;organelle;plasma membrane part	ABC transporters	GO:0006810;GO:0006869;GO:0009987;GO:0015914;GO:0015918;GO:0030301;GO:0033344;GO:0033700;GO:0051234;GO:0055085;GO:0071702	GO:0000166;GO:0003824;GO:0005215;GO:0005319;GO:0005488;GO:0005524;GO:0005548;GO:0015248;GO:0015399;GO:0015405;GO:0016462;GO:0016787;GO:0016817;GO:0016818;GO:0016820;GO:0016887;GO:0017076;GO:0017111;GO:0017127;GO:0022804;GO:0022857;GO:0022892;GO:0030554;GO:0032553;GO:0032555;GO:0032559;GO:0035639;GO:0042623;GO:0042626;GO:0043492	GO:0005887;GO:0016021;GO:0031224;GO:0031226;GO:0043226;GO:0043227;GO:0043229;GO:0043231;GO:0044424;GO:0044425;GO:0044459;GO:0044464	ko02010	576159	3.62047e-06	2.49391e-06	9.56711e-06	2.33434e-06	2.88314e-06	4.62086e-06	2.45012e-06	3.95188e-06	4.22325e-06	5.94315e-06	2.609e-06	3.42928e-06	3.29193e-06	4.46835e-06	5.2307e-06	5.18914e-06
Q9NRK6	ABCB10	ATP-binding cassette sub-family B member 10, mitochondrial	ABCBA_HUMAN	cellular process;establishment of localization;transmembrane transport;transport	active transmembrane transporter activity;adenyl nucleotide binding;adenyl ribonucleotide binding;ATP binding;ATPase activity;ATPase activity, coupled;ATPase activity, coupled to movement of substances;ATPase activity, coupled to transmembrane movement of substances;binding;catalytic activity;hydrolase activity;hydrolase activity, acting on acid anhydrides;hydrolase activity, acting on acid anhyd…	cell part;cytoplasmic part;integral to membrane;integral to mitochondrial membrane;integral to organelle membrane;intracellular organelle part;intracellular part;intrinsic to membrane;intrinsic to organelle membrane;membrane;membrane part;mitochondrial inner membrane;mitochondrial membrane;mitochondrial membrane part;mitochondrial part;organelle inner membrane;organelle membrane;organelle part	ABC transporters	GO:0006810;GO:0009987;GO:0051234;GO:0055085	GO:0000166;GO:0003824;GO:0005215;GO:0005488;GO:0005524;GO:0015399;GO:0015405;GO:0016462;GO:0016787;GO:0016817;GO:0016818;GO:0016820;GO:0016887;GO:0017076;GO:0017111;GO:0022804;GO:0022857;GO:0030554;GO:0032553;GO:0032555;GO:0032559;GO:0035639;GO:0042623;GO:0042626;GO:0043492	GO:0005743;GO:0016020;GO:0016021;GO:0019866;GO:0031090;GO:0031224;GO:0031300;GO:0031301;GO:0031966;GO:0032592;GO:0044422;GO:0044424;GO:0044425;GO:0044429;GO:0044444;GO:0044446;GO:0044455;GO:0044464	ko02010	79147.8	1.05406e-06	1.32366e-06	1.35562e-06	1.46316e-06	7.36163e-07	1.87751e-06	1.84526e-06	1.5491e-06	1.94702e-06	1.35279e-06	1.42083e-06	1.84203e-06	1.78139e-06	1.3731e-06	1.76477e-06	1.91866e-06
O75027;O75027-2	ABCB7	ATP-binding cassette sub-family B member 7, mitochondrial;Isoform 2 of ATP-binding cassette sub-family B member 7, mitochondrial	ABCB7_HUMAN	biological regulation;cation homeostasis;cellular cation homeostasis;cellular chemical homeostasis;cellular homeostasis;cellular ion homeostasis;cellular iron ion homeostasis;cellular metal ion homeostasis;cellular process;chemical homeostasis;cofactor transport;establishment of localization;heme transport;homeostatic process;ion homeostasis;iron ion homeostasis;metabolic process;metal ion homeos…	active transmembrane transporter activity;adenyl nucleotide binding;adenyl ribonucleotide binding;ATP binding;ATPase activity;ATPase activity, coupled;ATPase activity, coupled to movement of substances;ATPase activity, coupled to transmembrane movement of substances;binding;catalytic activity;cofactor transporter activity;heme transporter activity;hydrolase activity;hydrolase activity, acting on …	cell part;cytoplasmic part;integral to membrane;intracellular membrane-bounded organelle;intracellular organelle;intracellular organelle part;intracellular part;intrinsic to membrane;membrane;membrane part;membrane-bounded organelle;mitochondrial inner membrane;mitochondrial membrane;mitochondrial part;mitochondrion;organelle;organelle inner membrane;organelle membrane;organelle part	ABC transporters	GO:0006810;GO:0006873;GO:0006875;GO:0006879;GO:0008152;GO:0009987;GO:0015886;GO:0019725;GO:0030003;GO:0042592;GO:0044281;GO:0048878;GO:0050801;GO:0051181;GO:0051234;GO:0055065;GO:0055072;GO:0055080;GO:0055082;GO:0055085;GO:0065007;GO:0065008	GO:0000166;GO:0003824;GO:0005215;GO:0005488;GO:0005524;GO:0015232;GO:0015399;GO:0015405;GO:0016462;GO:0016787;GO:0016817;GO:0016818;GO:0016820;GO:0016887;GO:0017076;GO:0017111;GO:0022804;GO:0022857;GO:0030554;GO:0032553;GO:0032555;GO:0032559;GO:0035639;GO:0042623;GO:0042626;GO:0043492;GO:0051184	GO:0005739;GO:0005743;GO:0016020;GO:0016021;GO:0019866;GO:0031090;GO:0031224;GO:0031966;GO:0043226;GO:0043227;GO:0043229;GO:0043231;GO:0044422;GO:0044424;GO:0044425;GO:0044429;GO:0044444;GO:0044446;GO:0044464	ko02010	82641.3	4.05425e-07	3.81074e-07	5.20037e-07	3.23647e-07	3.44869e-07	3.53085e-07	7.74378e-07	2.8727e-07	9.66754e-07	5.97297e-07	4.89457e-07	4.73387e-07	4.93398e-07	3.13558e-07	5.39096e-07	7.1617e-07
P33527;P33527-2;P33527-3;P33527-4;P33527-5;P33527-6;P33527-7;P33527-8;P33527-9	ABCC1	Multidrug resistance-associated protein 1;Isoform 2 of Multidrug resistance-associated protein 1;Isoform 3 of Multidrug resistance-associated protein 1;Isoform 4 of Multidrug resistance-associated protein 1;Isoform 5 of Multidrug resistance-associated protein 1;Isoform 6 of Multidrug resistance-associated protein 1;Isoform 7 of Multidrug resistance-associated protein 1;Isoform 8 of Multidrug resi…	MRP1_HUMAN	arachidonic acid metabolic process;carboxylic acid metabolic process;cellular alkene metabolic process;cellular ketone metabolic process;cellular lipid metabolic process;cellular metabolic process;cellular process;cobalamin metabolic process;cofactor metabolic process;establishment of localization;fatty acid metabolic process;heterocycle metabolic process;icosanoid metabolic process;leukotriene m…	active transmembrane transporter activity;adenyl nucleotide binding;adenyl ribonucleotide binding;ATP binding;ATPase activity;ATPase activity, coupled;ATPase activity, coupled to movement of substances;ATPase activity, coupled to transmembrane movement of substances;binding;catalytic activity;hydrolase activity;hydrolase activity, acting on acid anhydrides;hydrolase activity, acting on acid anhyd…	basolateral plasma membrane;cell part;extracellular membrane-bounded organelle;extracellular organelle;extracellular region part;extracellular vesicular exosome;integral to membrane;integral to plasma membrane;intrinsic to membrane;intrinsic to plasma membrane;membrane;membrane part;membrane-bounded organelle;membrane-bounded vesicle;organelle;plasma membrane;plasma membrane part;vesicle	ABC transporters;Vitamin digestion and absorption	GO:0000038;GO:0006082;GO:0006629;GO:0006631;GO:0006690;GO:0006691;GO:0006766;GO:0006767;GO:0006778;GO:0006807;GO:0006810;GO:0008152;GO:0009235;GO:0009987;GO:0019369;GO:0019752;GO:0032787;GO:0033013;GO:0033559;GO:0042180;GO:0042221;GO:0042493;GO:0043436;GO:0043449;GO:0044237;GO:0044238;GO:0044255;GO:0044281;GO:0046483;GO:0050896;GO:0051186;GO:0051234;GO:0055085	GO:0000166;GO:0003824;GO:0005215;GO:0005488;GO:0005524;GO:0015399;GO:0015405;GO:0016462;GO:0016787;GO:0016817;GO:0016818;GO:0016820;GO:0016887;GO:0017076;GO:0017111;GO:0022804;GO:0022857;GO:0030554;GO:0032553;GO:0032555;GO:0032559;GO:0035639;GO:0042623;GO:0042626;GO:0043492	GO:0005886;GO:0005887;GO:0016020;GO:0016021;GO:0016323;GO:0031224;GO:0031226;GO:0031982;GO:0031988;GO:0043226;GO:0043227;GO:0043230;GO:0044421;GO:0044425;GO:0044459;GO:0044464;GO:0065010;GO:0070062	ko02010;ko04977	171591	2.45556e-07	5.57175e-08	1.74508e-07	4.46084e-07	3.29107e-07	3.84435e-07	4.7998e-07	4.89423e-07	3.68297e-07	3.98978e-07	2.32557e-07	4.89827e-07	2.83245e-07	3.85144e-07	5.38522e-07	3.58414e-07
P33897	ABCD1	ATP-binding cassette sub-family D member 1	ABCD1_HUMAN	carboxylic acid catabolic process;carboxylic acid metabolic process;carboxylic acid transport;catabolic process;cellular catabolic process;cellular component organization;cellular component organization at cellular level;cellular component organization or biogenesis;cellular component organization or biogenesis at cellular level;cellular ketone metabolic process;cellular lipid catabolic process;c…	active transmembrane transporter activity;adenyl nucleotide binding;adenyl ribonucleotide binding;ATP binding;ATPase activity;ATPase activity, coupled;ATPase activity, coupled to movement of substances;ATPase activity, coupled to transmembrane movement of substances;binding;catalytic activity;enzyme binding;fatty acid transporter activity;fatty-acyl group transporter activity;fatty-acyl-CoA trans…	cell part;cytoplasm;cytoplasmic part;cytosol;integral to membrane;integral to organelle membrane;integral to peroxisomal membrane;intracellular membrane-bounded organelle;intracellular organelle;intracellular organelle part;intracellular part;intrinsic to membrane;intrinsic to organelle membrane;intrinsic to peroxisomal membrane;membrane;membrane part;membrane-bounded organelle;microbody;microbod…	ABC transporters;Peroxisome	GO:0000038;GO:0001676;GO:0006082;GO:0006629;GO:0006631;GO:0006635;GO:0006810;GO:0006869;GO:0006996;GO:0007031;GO:0008152;GO:0009056;GO:0009062;GO:0009987;GO:0015718;GO:0015849;GO:0015908;GO:0015909;GO:0015910;GO:0015919;GO:0016042;GO:0016043;GO:0016054;GO:0019395;GO:0019752;GO:0030258;GO:0032787;GO:0033540;GO:0033559;GO:0034440;GO:0042180;GO:0042758;GO:0042760;GO:0043436;GO:0043574;GO:0043651;GO:…	GO:0000166;GO:0003824;GO:0005215;GO:0005319;GO:0005324;GO:0005325;GO:0005488;GO:0005515;GO:0005524;GO:0015245;GO:0015246;GO:0015399;GO:0015405;GO:0015607;GO:0016462;GO:0016787;GO:0016817;GO:0016818;GO:0016820;GO:0016887;GO:0017076;GO:0017111;GO:0019899;GO:0022804;GO:0022857;GO:0022892;GO:0030554;GO:0032553;GO:0032555;GO:0032559;GO:0035639;GO:0042623;GO:0042626;GO:0042802;GO:0042803;GO:0043492;GO:…	GO:0005737;GO:0005739;GO:0005777;GO:0005778;GO:0005779;GO:0005829;GO:0016020;GO:0016021;GO:0031090;GO:0031224;GO:0031231;GO:0031300;GO:0031301;GO:0031903;GO:0042579;GO:0043226;GO:0043227;GO:0043229;GO:0043231;GO:0044422;GO:0044424;GO:0044425;GO:0044438;GO:0044439;GO:0044444;GO:0044446;GO:0044464;GO:0048471	ko02010;ko04146	82936.9	1.6264e-06	6.45963e-07	8.2803e-07	1.99423e-06	1.48393e-06	1.48718e-06	1.46174e-06	1.66406e-06	8.94258e-07	1.35443e-06	9.0786e-07	1.43852e-06	6.64625e-07	1.12213e-06	1.0536e-06	8.37822e-07
P28288	ABCD3	ATP-binding cassette sub-family D member 3	ABCD3_HUMAN	carboxylic acid catabolic process;carboxylic acid metabolic process;catabolic process;cellular catabolic process;cellular component organization;cellular component organization at cellular level;cellular component organization or biogenesis;cellular component organization or biogenesis at cellular level;cellular ketone metabolic process;cellular lipid catabolic process;cellular lipid metabolic pr…	active transmembrane transporter activity;adenyl nucleotide binding;adenyl ribonucleotide binding;ATP binding;ATPase activity;ATPase activity, coupled;ATPase activity, coupled to movement of substances;ATPase activity, coupled to transmembrane movement of substances;binding;catalytic activity;hydrolase activity;hydrolase activity, acting on acid anhydrides;hydrolase activity, acting on acid anhyd…	cell part;cytoplasmic part;cytosol;integral to membrane;intracellular membrane-bounded organelle;intracellular organelle;intracellular organelle lumen;intracellular organelle part;intracellular part;intrinsic to membrane;membrane;membrane part;membrane-bounded organelle;membrane-enclosed lumen;microbody;microbody lumen;microbody membrane;microbody part;mitochondrial inner membrane;mitochondrial m…	ABC transporters;Peroxisome	GO:0000038;GO:0006082;GO:0006629;GO:0006631;GO:0006635;GO:0006810;GO:0006996;GO:0007031;GO:0008152;GO:0009056;GO:0009062;GO:0009987;GO:0016042;GO:0016043;GO:0016054;GO:0019395;GO:0019752;GO:0030258;GO:0032787;GO:0034440;GO:0042180;GO:0042760;GO:0043436;GO:0044237;GO:0044238;GO:0044242;GO:0044248;GO:0044255;GO:0044281;GO:0044282;GO:0046395;GO:0051234;GO:0055085;GO:0055114;GO:0071840;GO:0071841;GO:…	GO:0000166;GO:0003824;GO:0005215;GO:0005488;GO:0005515;GO:0005524;GO:0015399;GO:0015405;GO:0016462;GO:0016787;GO:0016817;GO:0016818;GO:0016820;GO:0016887;GO:0017076;GO:0017111;GO:0022804;GO:0022857;GO:0030554;GO:0032553;GO:0032555;GO:0032559;GO:0035639;GO:0042623;GO:0042626;GO:0042802;GO:0042803;GO:0043492;GO:0046983	GO:0005743;GO:0005777;GO:0005778;GO:0005782;GO:0005829;GO:0016020;GO:0016021;GO:0019866;GO:0031090;GO:0031224;GO:0031903;GO:0031907;GO:0031966;GO:0031974;GO:0042579;GO:0043226;GO:0043227;GO:0043229;GO:0043231;GO:0043233;GO:0044422;GO:0044424;GO:0044425;GO:0044429;GO:0044438;GO:0044439;GO:0044444;GO:0044446;GO:0044464;GO:0070013	ko02010;ko04146	75475.9	4.19887e-06	3.9422e-06	3.03436e-06	4.04149e-06	3.50751e-06	5.93919e-06	6.17308e-06	5.27759e-06	5.2291e-06	5.04455e-06	5.12886e-06	4.05744e-06	4.14868e-06	3.34279e-06	4.94806e-06	5.10212e-06
Q8NE71;Q8NE71-2	ABCF1	ATP-binding cassette sub-family F member 1;Isoform 2 of ATP-binding cassette sub-family F member 1	ABCF1_HUMAN	biological regulation;biosynthetic process;cellular biosynthetic process;cellular macromolecule biosynthetic process;cellular macromolecule metabolic process;cellular metabolic process;cellular process;cellular protein metabolic process;defense response;establishment of localization;inflammatory response;macromolecule biosynthetic process;macromolecule metabolic process;metabolic process;positive…	adenyl nucleotide binding;adenyl ribonucleotide binding;ATP binding;ATPase activity;binding;catalytic activity;hydrolase activity;hydrolase activity, acting on acid anhydrides;hydrolase activity, acting on acid anhydrides, in phosphorus-containing anhydrides;nucleic acid binding;nucleoside-triphosphatase activity;nucleotide binding;purine nucleotide binding;purine ribonucleoside triphosphate bind…	cell part;cytoplasm;cytoplasmic part;cytosol;envelope;intracellular non-membrane-bounded organelle;intracellular organelle;intracellular organelle part;intracellular part;macromolecular complex;membrane;non-membrane-bounded organelle;nuclear envelope;nuclear part;nucleoplasm;organelle;organelle envelope;organelle part;polysomal ribosome;ribonucleoprotein complex;ribosome		GO:0006412;GO:0006413;GO:0006417;GO:0006810;GO:0006950;GO:0006952;GO:0006954;GO:0008152;GO:0009058;GO:0009059;GO:0009611;GO:0009889;GO:0009891;GO:0009893;GO:0009987;GO:0010468;GO:0010556;GO:0010557;GO:0010604;GO:0010608;GO:0019222;GO:0019538;GO:0031323;GO:0031325;GO:0031326;GO:0031328;GO:0032268;GO:0032270;GO:0034645;GO:0043170;GO:0044237;GO:0044238;GO:0044249;GO:0044260;GO:0044267;GO:0045727;GO:…	GO:0000166;GO:0003676;GO:0003723;GO:0003824;GO:0005488;GO:0005524;GO:0008135;GO:0008494;GO:0016462;GO:0016787;GO:0016817;GO:0016818;GO:0016887;GO:0017076;GO:0017111;GO:0030554;GO:0032553;GO:0032555;GO:0032559;GO:0035639;GO:0043021;GO:0043022;GO:0045182;GO:0090079	GO:0005635;GO:0005654;GO:0005737;GO:0005829;GO:0005840;GO:0016020;GO:0030529;GO:0031967;GO:0031975;GO:0032991;GO:0042788;GO:0043226;GO:0043228;GO:0043229;GO:0043232;GO:0044422;GO:0044424;GO:0044428;GO:0044444;GO:0044446;GO:0044464		95925.7	1.10873e-05	1.24191e-05	1.19991e-05	1.20853e-05	1.32225e-05	1.21311e-05	1.15076e-05	8.76845e-06	1.08576e-05	1.05669e-05	1.17231e-05	1.29985e-05	1.72051e-05	1.30577e-05	1.17345e-05	1.42343e-05
Q9NUQ8;Q9NUQ8-2	ABCF3	ATP-binding cassette sub-family F member 3;Isoform 2 of ATP-binding cassette sub-family F member 3	ABCF3_HUMAN	defense response;defense response to virus;immune effector process;immune system process;multi-organism process;response to biotic stimulus;response to other organism;response to stimulus;response to stress;response to virus	adenyl nucleotide binding;adenyl ribonucleotide binding;ATP binding;ATPase activity;binding;catalytic activity;hydrolase activity;hydrolase activity, acting on acid anhydrides;hydrolase activity, acting on acid anhydrides, in phosphorus-containing anhydrides;nucleoside-triphosphatase activity;nucleotide binding;purine nucleotide binding;purine ribonucleoside triphosphate binding;purine ribonucleo…	cell part;membrane		GO:0002252;GO:0002376;GO:0006950;GO:0006952;GO:0009607;GO:0009615;GO:0050896;GO:0051607;GO:0051704;GO:0051707	GO:0000166;GO:0003824;GO:0005488;GO:0005524;GO:0016462;GO:0016787;GO:0016817;GO:0016818;GO:0016887;GO:0017076;GO:0017111;GO:0030554;GO:0032553;GO:0032555;GO:0032559;GO:0035639	GO:0016020;GO:0044464		79744.7	5.67091e-07	6.47218e-07	9.60667e-07	1.07422e-06	7.68984e-07	8.7323e-07	1.04242e-06	6.78651e-07	8.38691e-07	7.62713e-07	9.08588e-07	9.78832e-07	8.78392e-07	8.3978e-07	7.74163e-07	9.34847e-07
Q9NUJ1	ABHD10	Mycophenolic acid acyl-glucuronide esterase, mitochondrial	ABHDA_HUMAN	carbohydrate catabolic process;carbohydrate metabolic process;catabolic process;cellular carbohydrate catabolic process;cellular carbohydrate metabolic process;cellular metabolic process;cellular process;glucuronoside catabolic process;glucuronoside metabolic process;metabolic process;primary metabolic process	catalytic activity;hydrolase activity;hydrolase activity, acting on glycosyl bonds;hydrolase activity, hydrolyzing O-glycosyl compounds	cell part;cytoplasmic part;cytosol;intracellular membrane-bounded organelle;intracellular organelle;intracellular part;membrane-bounded organelle;mitochondrion;organelle		GO:0005975;GO:0008152;GO:0009056;GO:0009987;GO:0016052;GO:0019389;GO:0019391;GO:0044237;GO:0044238;GO:0044262;GO:0044275	GO:0003824;GO:0004553;GO:0016787;GO:0016798	GO:0005739;GO:0005829;GO:0043226;GO:0043227;GO:0043229;GO:0043231;GO:0044424;GO:0044444;GO:0044464		33932.5	1.20755e-05	1.08359e-05	1.16528e-05	1.16812e-05	1.07433e-05	1.11503e-05	1.32738e-05	1.38304e-05	1.13047e-05	1.25931e-05	8.33009e-06	1.22701e-05	9.09646e-06	8.76196e-06	1.44823e-05	1.05036e-05
Q8NFV4;Q8NFV4-2;Q8NFV4-3;Q8NFV4-4;Q8NFV4-5;Q8NFV4-6	ABHD11	Protein ABHD11;Isoform 2 of Protein ABHD11;Isoform 3 of Protein ABHD11;Isoform 4 of Protein ABHD11;Isoform 5 of Protein ABHD11;Isoform 6 of Protein ABHD11	ABHDB_HUMAN		catalytic activity;hydrolase activity	cell part;cytoplasmic part;intracellular membrane-bounded organelle;intracellular organelle;intracellular part;membrane-bounded organelle;mitochondrion;organelle			GO:0003824;GO:0016787	GO:0005739;GO:0043226;GO:0043227;GO:0043229;GO:0043231;GO:0044424;GO:0044444;GO:0044464		34690	1.55216e-07	2.061e-07	2.09713e-07	1.32627e-07	1.66762e-07	1.53744e-07	2.24338e-07	1.3604e-07	3.34571e-07	1.13497e-07	2.22695e-07	1.47079e-07	2.18969e-07	1.1083e-07	1.94697e-07	2.06891e-07
Q8N2K0;Q8N2K0-2;Q8N2K0-3	ABHD12	Lysophosphatidylserine lipase ABHD12;Isoform 2 of Lysophosphatidylserine lipase ABHD12;Isoform 3 of Lysophosphatidylserine lipase ABHD12	ABD12_HUMAN	acylglycerol catabolic process;acylglycerol metabolic process;adult behavior;adult locomotory behavior;adult walking behavior;behavior;catabolic process;cellular catabolic process;cellular lipid catabolic process;cellular lipid metabolic process;cellular metabolic process;cellular process;glycerol ether catabolic process;glycerol ether metabolic process;glycerolipid catabolic process;glycerolipid…	acylglycerol lipase activity;carboxylic ester hydrolase activity;catalytic activity;hydrolase activity;hydrolase activity, acting on ester bonds;lipase activity	alpha-amino-3-hydroxy-5-methyl-4-isoxazolepropionic acid selective glutamate receptor complex;cell part;integral to membrane;intrinsic to membrane;ionotropic glutamate receptor complex;macromolecular complex;membrane part;plasma membrane part;protein complex;receptor complex		GO:0006629;GO:0006638;GO:0006639;GO:0006644;GO:0006650;GO:0006658;GO:0006660;GO:0006662;GO:0007610;GO:0007626;GO:0007628;GO:0008152;GO:0008344;GO:0009056;GO:0009395;GO:0009605;GO:0009612;GO:0009628;GO:0009987;GO:0010996;GO:0016042;GO:0018904;GO:0019637;GO:0030534;GO:0032501;GO:0044237;GO:0044238;GO:0044242;GO:0044248;GO:0044255;GO:0044269;GO:0044281;GO:0046461;GO:0046464;GO:0046475;GO:0046486;GO:…	GO:0003824;GO:0016298;GO:0016787;GO:0016788;GO:0047372;GO:0052689	GO:0008328;GO:0016021;GO:0031224;GO:0032281;GO:0032991;GO:0043234;GO:0043235;GO:0044425;GO:0044459;GO:0044464		45096.8	9.82677e-07	1.16394e-06	1.24419e-06	8.6434e-07	7.4068e-07	1.08822e-06	1.96771e-06	1.28229e-06	1.62188e-06	8.64276e-07	7.2545e-07	9.33118e-07	1.05109e-06	4.89567e-07	6.82219e-07	1.0898e-06
Q96IU4	ABHD14B	Protein ABHD14B	ABHEB_HUMAN	biological regulation;metabolic process;positive regulation of biological process;positive regulation of biosynthetic process;positive regulation of cellular biosynthetic process;positive regulation of cellular metabolic process;positive regulation of cellular process;positive regulation of gene expression;positive regulation of macromolecule biosynthetic process;positive regulation of macromolec…	catalytic activity;hydrolase activity	cell part;cytoplasm;cytoplasmic part;cytosol;extracellular membrane-bounded organelle;extracellular organelle;extracellular region part;extracellular vesicular exosome;intracellular membrane-bounded organelle;intracellular non-membrane-bounded organelle;intracellular organelle;intracellular organelle part;intracellular part;membrane-bounded organelle;membrane-bounded vesicle;non-membrane-bounded …		GO:0006355;GO:0006357;GO:0008152;GO:0009889;GO:0009891;GO:0009893;GO:0010468;GO:0010556;GO:0010557;GO:0010604;GO:0010628;GO:0019219;GO:0019222;GO:0031323;GO:0031325;GO:0031326;GO:0031328;GO:0045893;GO:0045935;GO:0045944;GO:0048518;GO:0048522;GO:0050789;GO:0050794;GO:0051171;GO:0051173;GO:0051252;GO:0051254;GO:0060255;GO:0065007;GO:0080090;GO:2000112	GO:0003824;GO:0016787	GO:0005634;GO:0005730;GO:0005737;GO:0005829;GO:0031982;GO:0031988;GO:0043226;GO:0043227;GO:0043228;GO:0043229;GO:0043230;GO:0043231;GO:0043232;GO:0044421;GO:0044422;GO:0044424;GO:0044428;GO:0044444;GO:0044446;GO:0044464;GO:0065010;GO:0070062		22345.7	1.58924e-05	1.68703e-05	2.36345e-05	2.0465e-05	1.80659e-05	2.02806e-05	2.19945e-05	8.34111e-06	1.70435e-05	1.60116e-05	2.45274e-05	2.16151e-05	2.43961e-05	2.10163e-05	1.5495e-05	2.46771e-05
O95870	ABHD16A	Phosphatidylserine lipase ABHD16A	ABHGA_HUMAN		catalytic activity;hydrolase activity	cell part;integral to membrane;intrinsic to membrane;membrane part			GO:0003824;GO:0016787	GO:0016021;GO:0031224;GO:0044425;GO:0044464		63243.3	1.348e-05	1.17244e-05	1.07564e-05	1.14124e-05	1.24681e-05	1.499e-05	1.43418e-05	1.56345e-05	1.26592e-05	1.46179e-05	9.55505e-06	1.18478e-05	8.60973e-06	1.07302e-05	1.47165e-05	1.05e-05
Q5VST6;Q5VST6-2	ABHD17B	Alpha/beta hydrolase domain-containing protein 17B;Isoform 2 of Alpha/beta hydrolase domain-containing protein 17B	AB17B_HUMAN		catalytic activity;hydrolase activity	cell part;extracellular region;membrane			GO:0003824;GO:0016787	GO:0005576;GO:0016020;GO:0044464		32214.8	3.31578e-06	3.83524e-06	3.50821e-06	3.58612e-06	3.15564e-06	3.86913e-06	5.27248e-06	3.26158e-06	3.87721e-06	3.28603e-06	2.15354e-06	3.37119e-06	2.51146e-06	2.53985e-06	3.07743e-06	3.35903e-06
Q8WTS1	ABHD5	1-acylglycerol-3-phosphate O-acyltransferase ABHD5	ABHD5_HUMAN	acylglycerol catabolic process;acylglycerol metabolic process;biological regulation;biosynthetic process;carboxylic acid biosynthetic process;carboxylic acid metabolic process;catabolic process;cell differentiation;cellular biosynthetic process;cellular catabolic process;cellular developmental process;cellular ketone metabolic process;cellular lipid catabolic process;cellular lipid metabolic proc…	1-acylglycerol-3-phosphate O-acyltransferase activity;acylglycerol O-acyltransferase activity;catalytic activity;lysophosphatidic acid acyltransferase activity;lysophospholipid acyltransferase activity;O-acyltransferase activity;transferase activity;transferase activity, transferring acyl groups;transferase activity, transferring acyl groups other than amino-acyl groups	cell part;cytoplasm;cytoplasmic part;cytosol;intracellular membrane-bounded organelle;intracellular organelle;intracellular part;lipid particle;membrane-bounded organelle;nucleus;organelle		GO:0006082;GO:0006629;GO:0006631;GO:0006638;GO:0006639;GO:0006641;GO:0006644;GO:0006650;GO:0006654;GO:0006662;GO:0008152;GO:0008610;GO:0008654;GO:0009056;GO:0009058;GO:0009893;GO:0009894;GO:0009896;GO:0009987;GO:0010883;GO:0010888;GO:0010889;GO:0010891;GO:0010896;GO:0010898;GO:0016042;GO:0016053;GO:0018904;GO:0019216;GO:0019222;GO:0019433;GO:0019637;GO:0019752;GO:0030154;GO:0031323;GO:0031325;GO:…	GO:0003824;GO:0003841;GO:0008374;GO:0016411;GO:0016740;GO:0016746;GO:0016747;GO:0042171;GO:0071617	GO:0005634;GO:0005737;GO:0005811;GO:0005829;GO:0043226;GO:0043227;GO:0043229;GO:0043231;GO:0044424;GO:0044444;GO:0044464		39095.7	4.25768e-06	2.87926e-06	2.70869e-06	2.9875e-06	3.98226e-06	3.81494e-06	2.9256e-06	3.31719e-06	2.96262e-06	3.08689e-06	3.17058e-06	3.6381e-06	3.39145e-06	4.2455e-06	4.50773e-06	3.44752e-06
Q8IZP0;Q8IZP0-10;Q8IZP0-2;Q8IZP0-3;Q8IZP0-4;Q8IZP0-5;Q8IZP0-6;Q8IZP0-7;Q8IZP0-8;Q8IZP0-9	ABI1	Abl interactor 1;Isoform 10 of Abl interactor 1;Isoform 2 of Abl interactor 1;Isoform 3 of Abl interactor 1;Isoform 4 of Abl interactor 1;Isoform 5 of Abl interactor 1;Isoform 6 of Abl interactor 1;Isoform 7 of Abl interactor 1;Isoform 8 of Abl interactor 1;Isoform 9 of Abl interactor 1	ABI1_HUMAN	actin cytoskeleton organization;actin filament organization;actin filament-based process;actin polymerization or depolymerization;anatomical structure development;anatomical structure formation involved in morphogenesis;anatomical structure morphogenesis;anterior/posterior pattern specification;biological regulation;cell development;cell part morphogenesis;cell projection morphogenesis;cell proje…	binding;cytoskeletal protein binding;enzyme activator activity;enzyme regulator activity;kinase activator activity;kinase regulator activity;protein binding;protein complex binding;protein kinase activator activity;protein kinase regulator activity;protein tyrosine kinase activator activity	cell junction;cell part;cell projection;cell projection part;cytoplasmic part;cytoskeletal part;cytoskeleton;cytosol;endoplasmic reticulum;extracellular membrane-bounded organelle;extracellular organelle;extracellular region part;extracellular vesicular exosome;filopodium;growth cone;intracellular;intracellular membrane-bounded organelle;intracellular non-membrane-bounded organelle;intracellular …		GO:0001756;GO:0002376;GO:0003002;GO:0006464;GO:0006468;GO:0006793;GO:0006796;GO:0006928;GO:0006950;GO:0006952;GO:0006955;GO:0006996;GO:0007010;GO:0007015;GO:0007165;GO:0007166;GO:0007167;GO:0007169;GO:0007264;GO:0007389;GO:0008152;GO:0008154;GO:0008285;GO:0009653;GO:0009952;GO:0009987;GO:0010033;GO:0016032;GO:0016043;GO:0016310;GO:0018108;GO:0018193;GO:0018212;GO:0019538;GO:0030029;GO:0030030;GO:…	GO:0005488;GO:0005515;GO:0008047;GO:0008092;GO:0019207;GO:0019209;GO:0019887;GO:0030234;GO:0030295;GO:0030296;GO:0032403	GO:0005622;GO:0005634;GO:0005783;GO:0005829;GO:0005856;GO:0014069;GO:0016020;GO:0030027;GO:0030054;GO:0030175;GO:0030426;GO:0030427;GO:0031209;GO:0031982;GO:0031988;GO:0032991;GO:0042995;GO:0043226;GO:0043227;GO:0043228;GO:0043229;GO:0043230;GO:0043231;GO:0043232;GO:0043234;GO:0044421;GO:0044422;GO:0044424;GO:0044430;GO:0044444;GO:0044446;GO:0044456;GO:0044463;GO:0044464;GO:0045211;GO:0065010;GO:…		55080.8	5.48397e-05	4.98684e-05	6.41135e-05	5.98597e-05	6.10817e-05	6.03658e-05	6.67287e-05	4.86412e-05	4.73792e-05	5.71675e-05	6.90989e-05	6.64634e-05	6.94382e-05	7.13218e-05	5.84106e-05	6.64088e-05
Q12979-2	ABR	Isoform Short of Active breakpoint cluster region-related protein	ABR_HUMAN	actin cytoskeleton organization;actin filament-based process;anatomical structure development;anatomical structure morphogenesis;biological regulation;brain development;cell surface receptor linked signaling pathway;cellular component organization;cellular component organization at cellular level;cellular component organization or biogenesis;cellular component organization or biogenesis at cellul…	enzyme activator activity;enzyme regulator activity;GTPase activator activity;GTPase regulator activity;guanyl-nucleotide exchange factor activity;nucleoside-triphosphatase regulator activity;Ras guanyl-nucleotide exchange factor activity;Rho guanyl-nucleotide exchange factor activity;small GTPase regulator activity	cell part;cytoplasmic part;cytosol;intracellular part;membrane;plasma membrane		GO:0002237;GO:0002682;GO:0002683;GO:0002694;GO:0002695;GO:0002697;GO:0002698;GO:0002703;GO:0002886;GO:0003008;GO:0006140;GO:0006996;GO:0007010;GO:0007165;GO:0007166;GO:0007167;GO:0007169;GO:0007264;GO:0007420;GO:0009607;GO:0009653;GO:0009894;GO:0009966;GO:0009987;GO:0010033;GO:0010941;GO:0010942;GO:0016043;GO:0017157;GO:0019219;GO:0019222;GO:0023051;GO:0030029;GO:0030036;GO:0030100;GO:0030334;GO:…	GO:0005083;GO:0005085;GO:0005088;GO:0005089;GO:0005096;GO:0008047;GO:0030234;GO:0030695;GO:0060589	GO:0005829;GO:0005886;GO:0016020;GO:0044424;GO:0044444;GO:0044464		93706.8	1.4135e-05	1.2622e-05	1.57731e-05	1.31148e-05	1.29421e-05	1.50645e-05	1.7289e-05	1.13778e-05	1.13818e-05	1.24941e-05	1.8011e-05	1.58477e-05	1.55505e-05	1.525e-05	1.32669e-05	1.38211e-05
Q9P1F3	ABRACL	Costars family protein ABRACL	ABRAL_HUMAN									9056.49	4.07735e-05	6.49738e-05	7.84017e-05	3.46313e-05	3.87709e-05	5.13522e-05	4.71205e-05	3.08334e-05	4.86896e-05	3.86908e-05	7.29558e-05	5.34441e-05	8.06566e-05	7.74792e-05	5.30891e-05	8.73459e-05
Q15018	ABRAXAS2	BRISC complex subunit Abraxas 2	ABRX2_HUMAN	cellular process;cellular response to cold;cellular response to freezing;cellular response to stimulus;cellular response to stress;response to abiotic stimulus;response to cold;response to freezing;response to stimulus;response to stress;response to temperature stimulus	binding;polyubiquitin binding;protein binding;small conjugating protein binding;ubiquitin binding	BRISC complex;cell part;cytoplasm;intracellular organelle part;intracellular part;macromolecular complex;nuclear part;organelle part;protein complex		GO:0006950;GO:0009266;GO:0009409;GO:0009628;GO:0009987;GO:0033554;GO:0050826;GO:0050896;GO:0051716;GO:0070417;GO:0071497	GO:0005488;GO:0005515;GO:0031593;GO:0032182;GO:0043130	GO:0005737;GO:0032991;GO:0043234;GO:0044422;GO:0044424;GO:0044428;GO:0044446;GO:0044464;GO:0070552		46900.8	3.49965e-06	2.7681e-06	3.77955e-06	4.55762e-06	4.12491e-06	4.41669e-06	3.6553e-06	3.34091e-06	3.34521e-06	3.55677e-06	4.95907e-06	5.02923e-06	4.09272e-06	4.71649e-06	4.07515e-06	4.04852e-06
P09110	ACAA1	3-ketoacyl-CoA thiolase, peroxisomal	THIK_HUMAN	bile acid metabolic process;carboxylic acid catabolic process;carboxylic acid metabolic process;catabolic process;cellular catabolic process;cellular ketone metabolic process;cellular lipid catabolic process;cellular lipid metabolic process;cellular metabolic process;cellular process;fatty acid beta-oxidation;fatty acid beta-oxidation using acyl-CoA oxidase;fatty acid catabolic process;fatty acid…	acetyl-CoA C-acyltransferase activity;acyl-CoA oxidase activity;C-acyltransferase activity;catalytic activity;oxidoreductase activity;oxidoreductase activity, acting on the CH-CH group of donors;oxidoreductase activity, acting on the CH-CH group of donors, oxygen as acceptor;palmitoyl-CoA oxidase activity;transferase activity;transferase activity, transferring acyl groups;transferase activity, tr…	cell part;cytoplasmic part;intracellular membrane-bounded organelle;intracellular organelle;intracellular organelle lumen;intracellular organelle part;intracellular part;membrane;membrane-bounded organelle;membrane-enclosed lumen;microbody;microbody lumen;microbody part;organelle;organelle lumen;organelle part;peroxisomal matrix;peroxisomal part;peroxisome	Benzoate degradation;Biosynthesis of unsaturated fatty acids;Fatty acid metabolism;Peroxisome;PPAR signaling pathway;Valine, leucine and isoleucine degradation	GO:0000038;GO:0006082;GO:0006629;GO:0006631;GO:0006635;GO:0008152;GO:0008202;GO:0008206;GO:0009056;GO:0009062;GO:0009987;GO:0016042;GO:0016054;GO:0019395;GO:0019752;GO:0030258;GO:0032787;GO:0033540;GO:0033559;GO:0034440;GO:0042180;GO:0043436;GO:0044237;GO:0044238;GO:0044242;GO:0044248;GO:0044255;GO:0044281;GO:0044282;GO:0046395;GO:0055114;GO:0072329	GO:0003824;GO:0003988;GO:0003997;GO:0016401;GO:0016408;GO:0016491;GO:0016627;GO:0016634;GO:0016740;GO:0016746;GO:0016747	GO:0005777;GO:0005782;GO:0016020;GO:0031907;GO:0031974;GO:0042579;GO:0043226;GO:0043227;GO:0043229;GO:0043231;GO:0043233;GO:0044422;GO:0044424;GO:0044438;GO:0044439;GO:0044444;GO:0044446;GO:0044464;GO:0070013	ko00071;ko00280;ko00362;ko01040;ko03320;ko04146	44292	6.10871e-05	3.68647e-05	4.42797e-05	5.33461e-05	5.33287e-05	6.3413e-05	4.72022e-05	6.79866e-05	4.90329e-05	5.28436e-05	3.90623e-05	5.15049e-05	3.25573e-05	5.60045e-05	5.62716e-05	4.78225e-05
P42765	ACAA2	3-ketoacyl-CoA thiolase, mitochondrial	THIM_HUMAN	alcohol metabolic process;biosynthetic process;carboxylic acid metabolic process;cellular ketone metabolic process;cellular lipid metabolic process;cellular metabolic process;cellular process;cellular response to chemical stimulus;cellular response to hypoxia;cellular response to oxygen levels;cellular response to stimulus;cellular response to stress;cholesterol biosynthetic process;cholesterol m…	acetyl-CoA C-acyltransferase activity;C-acyltransferase activity;catalytic activity;transferase activity;transferase activity, transferring acyl groups;transferase activity, transferring acyl groups other than amino-acyl groups	cell part;cytoplasmic part;extracellular membrane-bounded organelle;extracellular organelle;extracellular region part;extracellular vesicular exosome;intracellular membrane-bounded organelle;intracellular organelle;intracellular organelle part;intracellular part;membrane;membrane-bounded organelle;membrane-bounded vesicle;mitochondrial inner membrane;mitochondrial membrane;mitochondrial part;mito…	Benzoate degradation;Fatty acid elongation in mitochondria;Fatty acid metabolism;Valine, leucine and isoleucine degradation	GO:0001666;GO:0006066;GO:0006082;GO:0006629;GO:0006631;GO:0006694;GO:0006695;GO:0006950;GO:0008152;GO:0008202;GO:0008203;GO:0008610;GO:0009058;GO:0009987;GO:0016125;GO:0016126;GO:0019752;GO:0032787;GO:0033554;GO:0042180;GO:0042221;GO:0043436;GO:0044237;GO:0044238;GO:0044255;GO:0044281;GO:0050896;GO:0051716;GO:0070482;GO:0070887;GO:0071453;GO:0071456	GO:0003824;GO:0003988;GO:0016408;GO:0016740;GO:0016746;GO:0016747	GO:0005739;GO:0005743;GO:0016020;GO:0019866;GO:0031090;GO:0031966;GO:0031982;GO:0031988;GO:0043226;GO:0043227;GO:0043229;GO:0043230;GO:0043231;GO:0044421;GO:0044422;GO:0044424;GO:0044429;GO:0044444;GO:0044446;GO:0044464;GO:0065010;GO:0070062	ko00062;ko00071;ko00280;ko00362	41924.2	4.23647e-05	3.08754e-05	3.6218e-05	3.73314e-05	3.16384e-05	3.78884e-05	4.0869e-05	3.70968e-05	3.59628e-05	4.5425e-05	3.10549e-05	3.19304e-05	2.94018e-05	3.14294e-05	4.22838e-05	3.48938e-05
Q13085;Q13085-2;Q13085-3;Q13085-4	ACACA	Acetyl-CoA carboxylase 1;Isoform 2 of Acetyl-CoA carboxylase 1;Isoform 3 of Acetyl-CoA carboxylase 1;Isoform 4 of Acetyl-CoA carboxylase 1	ACACA_HUMAN	acetyl-CoA metabolic process;acyl-CoA biosynthetic process;acyl-CoA metabolic process;acylglycerol biosynthetic process;acylglycerol metabolic process;amine transport;amino acid transmembrane transport;amino acid transport;anatomical structure homeostasis;betaine transport;biological regulation;biosynthetic process;biotin metabolic process;carboxylic acid biosynthetic process;carboxylic acid meta…	acetyl-CoA carboxylase activity;adenyl nucleotide binding;adenyl ribonucleotide binding;ATP binding;binding;biotin carboxylase activity;catalytic activity;cation binding;CoA carboxylase activity;ion binding;ligase activity;ligase activity, forming carbon-carbon bonds;ligase activity, forming carbon-nitrogen bonds;metal ion binding;nucleotide binding;purine nucleotide binding;purine ribonucleoside…	actin cytoskeleton;cell part;cytoplasm;cytoplasmic part;cytoskeleton;cytosol;extracellular membrane-bounded organelle;extracellular organelle;extracellular region part;extracellular vesicular exosome;intracellular membrane-bounded organelle;intracellular non-membrane-bounded organelle;intracellular organelle;intracellular organelle part;intracellular part;membrane-bounded organelle;membrane-bound…	Fatty acid biosynthesis;Insulin signaling pathway;Propanoate metabolism;Pyruvate metabolism	GO:0001894;GO:0003333;GO:0006082;GO:0006084;GO:0006091;GO:0006112;GO:0006461;GO:0006629;GO:0006631;GO:0006633;GO:0006637;GO:0006638;GO:0006639;GO:0006641;GO:0006662;GO:0006732;GO:0006766;GO:0006767;GO:0006768;GO:0006790;GO:0006807;GO:0006810;GO:0006811;GO:0006812;GO:0006839;GO:0006853;GO:0006865;GO:0006869;GO:0008152;GO:0008610;GO:0009058;GO:0009108;GO:0009893;GO:0009987;GO:0015695;GO:0015697;GO:…	GO:0000166;GO:0003824;GO:0003989;GO:0004075;GO:0005488;GO:0005524;GO:0016421;GO:0016874;GO:0016879;GO:0016885;GO:0017076;GO:0030554;GO:0032553;GO:0032555;GO:0032559;GO:0035639;GO:0043167;GO:0043169;GO:0046872	GO:0005730;GO:0005737;GO:0005739;GO:0005829;GO:0005856;GO:0015629;GO:0031982;GO:0031988;GO:0043226;GO:0043227;GO:0043228;GO:0043229;GO:0043230;GO:0043231;GO:0043232;GO:0044421;GO:0044422;GO:0044424;GO:0044428;GO:0044444;GO:0044446;GO:0044464;GO:0065010;GO:0070062	ko00061;ko00620;ko00640;ko04910	265554	7.40022e-08	9.2509e-08	1.26282e-07	8.58852e-08	7.35031e-08	6.22094e-08	9.86914e-08	6.94375e-08	1.19573e-07	7.57673e-08	1.01452e-07	7.41785e-08	1.41678e-07	1.07195e-07	9.08655e-08	8.65749e-08
Q9UKU7	ACAD8	Isobutyryl-CoA dehydrogenase, mitochondrial	ACAD8_HUMAN	amine catabolic process;amine metabolic process;biological regulation;biosynthetic process;branched chain family amino acid catabolic process;branched chain family amino acid metabolic process;carboxylic acid catabolic process;carboxylic acid metabolic process;catabolic process;cellular amine metabolic process;cellular amino acid catabolic process;cellular amino acid metabolic process;cellular bi…	acyl-CoA dehydrogenase activity;binding;catalytic activity;coenzyme binding;cofactor binding;flavin adenine dinucleotide binding;oxidoreductase activity;oxidoreductase activity, acting on the CH-CH group of donors	cell part;cytoplasmic part;intracellular organelle lumen;intracellular organelle part;intracellular part;membrane-enclosed lumen;mitochondrial matrix;mitochondrial part;organelle lumen;organelle part	Valine, leucine and isoleucine degradation	GO:0006082;GO:0006139;GO:0006351;GO:0006355;GO:0006520;GO:0006573;GO:0006574;GO:0006629;GO:0006807;GO:0008152;GO:0009056;GO:0009058;GO:0009059;GO:0009063;GO:0009081;GO:0009083;GO:0009308;GO:0009310;GO:0009889;GO:0009987;GO:0010468;GO:0010556;GO:0016054;GO:0016070;GO:0019219;GO:0019222;GO:0019752;GO:0031323;GO:0031326;GO:0032774;GO:0034641;GO:0034645;GO:0042180;GO:0043170;GO:0043436;GO:0044106;GO:…	GO:0003824;GO:0003995;GO:0005488;GO:0016491;GO:0016627;GO:0048037;GO:0050660;GO:0050662	GO:0005759;GO:0031974;GO:0043233;GO:0044422;GO:0044424;GO:0044429;GO:0044444;GO:0044446;GO:0044464;GO:0070013	ko00280	45069.8	6.50177e-06	5.37065e-06	5.64282e-06	5.44037e-06	6.35863e-06	6.76928e-06	6.81581e-06	8.67298e-06	5.27332e-06	8.15816e-06	5.46686e-06	7.32858e-06	3.73134e-06	4.94686e-06	6.08285e-06	4.76757e-06
Q9H845	ACAD9	Complex I assembly factor ACAD9, mitochondrial	ACAD9_HUMAN	cellular component assembly;cellular component assembly at cellular level;cellular component biogenesis;cellular component organization;cellular component organization at cellular level;cellular component organization or biogenesis;cellular component organization or biogenesis at cellular level;cellular macromolecular complex assembly;cellular macromolecular complex subunit organization;cellular …	acyl-CoA dehydrogenase activity;binding;catalytic activity;coenzyme binding;cofactor binding;flavin adenine dinucleotide binding;oxidoreductase activity;oxidoreductase activity, acting on the CH-CH group of donors	cell part;cell projection;cytoplasmic part;dendrite;intracellular membrane-bounded organelle;intracellular organelle;intracellular part;membrane-bounded organelle;mitochondrion;neuron projection;nucleus;organelle	Geraniol degradation;Naphthalene degradation	GO:0006461;GO:0009987;GO:0010257;GO:0016043;GO:0022607;GO:0032981;GO:0033108;GO:0034621;GO:0034622;GO:0043623;GO:0043933;GO:0044085;GO:0065003;GO:0070271;GO:0071822;GO:0071840;GO:0071841;GO:0071842;GO:0071844;GO:0097031	GO:0003824;GO:0003995;GO:0005488;GO:0016491;GO:0016627;GO:0048037;GO:0050660;GO:0050662	GO:0005634;GO:0005739;GO:0030425;GO:0042995;GO:0043005;GO:0043226;GO:0043227;GO:0043229;GO:0043231;GO:0044424;GO:0044444;GO:0044464	ko00281;ko00626	68760.3	2.2528e-05	8.73462e-06	1.10151e-05	6.86725e-06	8.52056e-06	7.86094e-06	1.05962e-05	8.98705e-06	2.09011e-05	8.25472e-06	7.68119e-06	2.31678e-05	7.48167e-06	2.3584e-05	8.70532e-06	2.14386e-05
P11310;P11310-2	ACADM	Medium-chain specific acyl-CoA dehydrogenase, mitochondrial;Isoform 2 of Medium-chain specific acyl-CoA dehydrogenase, mitochondrial	ACADM_HUMAN	amine biosynthetic process;amine metabolic process;betaine biosynthetic process;betaine metabolic process;biosynthetic process;carboxylic acid biosynthetic process;carboxylic acid catabolic process;carboxylic acid metabolic process;carnitine biosynthetic process;carnitine metabolic process;carnitine metabolic process, CoA-linked;catabolic process;cellular amine metabolic process;cellular amino ac…	acyl-CoA dehydrogenase activity;binding;catalytic activity;coenzyme binding;cofactor binding;flavin adenine dinucleotide binding;identical protein binding;medium-chain-acyl-CoA dehydrogenase activity;oxidoreductase activity;oxidoreductase activity, acting on the CH-CH group of donors;protein binding	axon;cell part;cell projection;cytoplasmic part;extracellular membrane-bounded organelle;extracellular organelle;extracellular region part;extracellular vesicular exosome;intracellular membrane-bounded organelle;intracellular organelle;intracellular organelle lumen;intracellular organelle part;intracellular part;membrane-bounded organelle;membrane-bounded vesicle;membrane-enclosed lumen;mitochond…	beta-Alanine metabolism;Fatty acid metabolism;PPAR signaling pathway;Propanoate metabolism;Valine, leucine and isoleucine degradation	GO:0006082;GO:0006520;GO:0006577;GO:0006578;GO:0006629;GO:0006631;GO:0006635;GO:0006807;GO:0008152;GO:0008652;GO:0009056;GO:0009058;GO:0009062;GO:0009308;GO:0009309;GO:0009437;GO:0009987;GO:0016042;GO:0016053;GO:0016054;GO:0019254;GO:0019395;GO:0019752;GO:0030258;GO:0032787;GO:0033539;GO:0034440;GO:0034641;GO:0042180;GO:0043436;GO:0044106;GO:0044237;GO:0044238;GO:0044242;GO:0044248;GO:0044249;GO:…	GO:0003824;GO:0003995;GO:0005488;GO:0005515;GO:0016491;GO:0016627;GO:0042802;GO:0048037;GO:0050660;GO:0050662;GO:0070991	GO:0005634;GO:0005739;GO:0005759;GO:0030424;GO:0031974;GO:0031982;GO:0031988;GO:0042995;GO:0043005;GO:0043226;GO:0043227;GO:0043229;GO:0043230;GO:0043231;GO:0043233;GO:0044421;GO:0044422;GO:0044424;GO:0044429;GO:0044444;GO:0044446;GO:0044464;GO:0065010;GO:0070013;GO:0070062	ko00071;ko00280;ko00410;ko00640;ko03320	46588.3	4.55686e-05	3.41229e-05	4.09699e-05	3.9107e-05	2.42752e-05	4.69627e-05	4.19026e-05	4.74397e-05	4.43725e-05	4.32108e-05	3.39266e-05	3.89643e-05	3.47227e-05	3.55523e-05	5.99259e-05	3.94328e-05
P16219	ACADS	Short-chain specific acyl-CoA dehydrogenase, mitochondrial	ACADS_HUMAN	butyrate catabolic process;butyrate metabolic process;carboxylic acid catabolic process;carboxylic acid metabolic process;catabolic process;cellular catabolic process;cellular component assembly;cellular component organization;cellular component organization or biogenesis;cellular ketone metabolic process;cellular lipid catabolic process;cellular lipid metabolic process;cellular metabolic process…	acyl-CoA dehydrogenase activity;binding;butyryl-CoA dehydrogenase activity;carboxylic acid binding;catalytic activity;coenzyme binding;cofactor binding;fatty acid binding;fatty-acyl-CoA binding;flavin adenine dinucleotide binding;lipid binding;monocarboxylic acid binding;oxidoreductase activity;oxidoreductase activity, acting on the CH-CH group of donors	cell part;cytoplasmic part;intracellular membrane-bounded organelle;intracellular organelle;intracellular organelle lumen;intracellular organelle part;intracellular part;membrane;membrane-bounded organelle;membrane-enclosed lumen;mitochondrial matrix;mitochondrial membrane;mitochondrial part;mitochondrion;nucleus;organelle;organelle lumen;organelle membrane;organelle part	Butanoate metabolism;Fatty acid metabolism;Valine, leucine and isoleucine degradation	GO:0006082;GO:0006461;GO:0006629;GO:0006631;GO:0006635;GO:0006950;GO:0008152;GO:0009056;GO:0009062;GO:0009605;GO:0009719;GO:0009725;GO:0009987;GO:0009991;GO:0010033;GO:0016042;GO:0016043;GO:0016054;GO:0019395;GO:0019605;GO:0019626;GO:0019752;GO:0022607;GO:0030258;GO:0031667;GO:0031960;GO:0032787;GO:0033539;GO:0034440;GO:0042180;GO:0042221;GO:0042594;GO:0043436;GO:0043933;GO:0044237;GO:0044238;GO:…	GO:0000062;GO:0003824;GO:0003995;GO:0004085;GO:0005488;GO:0005504;GO:0008289;GO:0016491;GO:0016627;GO:0031406;GO:0033293;GO:0048037;GO:0050660;GO:0050662	GO:0005634;GO:0005739;GO:0005759;GO:0016020;GO:0031090;GO:0031966;GO:0031974;GO:0043226;GO:0043227;GO:0043229;GO:0043231;GO:0043233;GO:0044422;GO:0044424;GO:0044429;GO:0044444;GO:0044446;GO:0044464;GO:0070013	ko00071;ko00280;ko00650	44297.2	1.67348e-05	1.04488e-05	8.4359e-06	1.39227e-05	9.81196e-06	1.28803e-05	1.42773e-05	1.42315e-05	1.03381e-05	1.93763e-05	4.84418e-06	6.78513e-06	1.06222e-05	1.22041e-05	1.31744e-05	1.04641e-05
P45954;P45954-2	ACADSB	Short/branched chain specific acyl-CoA dehydrogenase, mitochondrial;Isoform 2 of Short/branched chain specific acyl-CoA dehydrogenase, mitochondrial	ACDSB_HUMAN	amine catabolic process;amine metabolic process;branched chain family amino acid catabolic process;branched chain family amino acid metabolic process;carboxylic acid catabolic process;carboxylic acid metabolic process;catabolic process;cellular amine metabolic process;cellular amino acid catabolic process;cellular amino acid metabolic process;cellular catabolic process;cellular ketone metabolic p…	acyl-CoA dehydrogenase activity;binding;catalytic activity;coenzyme binding;cofactor binding;flavin adenine dinucleotide binding;oxidoreductase activity;oxidoreductase activity, acting on the CH-CH group of donors	cell part;cytoplasmic part;extracellular membrane-bounded organelle;extracellular organelle;extracellular region part;extracellular vesicular exosome;intracellular membrane-bounded organelle;intracellular organelle;intracellular organelle lumen;intracellular organelle part;intracellular part;membrane-bounded organelle;membrane-bounded vesicle;membrane-enclosed lumen;mitochondrial matrix;mitochond…	Fatty acid metabolism;Valine, leucine and isoleucine degradation	GO:0006082;GO:0006520;GO:0006629;GO:0006631;GO:0006807;GO:0008152;GO:0009056;GO:0009063;GO:0009081;GO:0009083;GO:0009308;GO:0009310;GO:0009987;GO:0016054;GO:0019752;GO:0032787;GO:0034641;GO:0042180;GO:0043436;GO:0044106;GO:0044237;GO:0044238;GO:0044248;GO:0044255;GO:0044281;GO:0044282;GO:0046395	GO:0003824;GO:0003995;GO:0005488;GO:0016491;GO:0016627;GO:0048037;GO:0050660;GO:0050662	GO:0005739;GO:0005759;GO:0031974;GO:0031982;GO:0031988;GO:0043226;GO:0043227;GO:0043229;GO:0043230;GO:0043231;GO:0043233;GO:0044421;GO:0044422;GO:0044424;GO:0044429;GO:0044444;GO:0044446;GO:0044464;GO:0065010;GO:0070013;GO:0070062	ko00071;ko00280	47485.4	1.03035e-05	4.5415e-06	5.24076e-06	7.58852e-06	8.93402e-06	1.23093e-05	5.48767e-06	8.95792e-06	5.83161e-06	6.73919e-06	6.78313e-06	1.14848e-05	6.64028e-06	8.82557e-06	6.78347e-06	5.07754e-06
P49748;P49748-3	ACADVL	Very long-chain specific acyl-CoA dehydrogenase, mitochondrial;Isoform 3 of Very long-chain specific acyl-CoA dehydrogenase, mitochondrial	ACADV_HUMAN	biological regulation;carboxylic acid catabolic process;carboxylic acid metabolic process;catabolic process;cell differentiation;cellular catabolic process;cellular developmental process;cellular ketone metabolic process;cellular lipid catabolic process;cellular lipid metabolic process;cellular macromolecule metabolic process;cellular metabolic process;cellular process;cellular protein metabolic …	acyl-CoA dehydrogenase activity;binding;catalytic activity;coenzyme binding;cofactor binding;flavin adenine dinucleotide binding;long-chain-acyl-CoA dehydrogenase activity;oxidoreductase activity;oxidoreductase activity, acting on the CH-CH group of donors	cell part;cytoplasm;cytoplasmic part;intracellular membrane-bounded organelle;intracellular non-membrane-bounded organelle;intracellular organelle;intracellular organelle lumen;intracellular organelle part;intracellular part;membrane;membrane-bounded organelle;membrane-enclosed lumen;mitochondrial inner membrane;mitochondrial matrix;mitochondrial membrane;mitochondrial nucleoid;mitochondrial part…	Fatty acid metabolism	GO:0001659;GO:0006082;GO:0006091;GO:0006629;GO:0006631;GO:0006635;GO:0006950;GO:0006984;GO:0006986;GO:0007165;GO:0008152;GO:0009056;GO:0009062;GO:0009889;GO:0009890;GO:0009892;GO:0009987;GO:0010033;GO:0010565;GO:0015980;GO:0016042;GO:0016054;GO:0019216;GO:0019217;GO:0019218;GO:0019222;GO:0019395;GO:0019538;GO:0019752;GO:0030154;GO:0030258;GO:0030855;GO:0030968;GO:0031323;GO:0031324;GO:0031326;GO:…	GO:0003824;GO:0003995;GO:0004466;GO:0005488;GO:0016491;GO:0016627;GO:0048037;GO:0050660;GO:0050662	GO:0005634;GO:0005730;GO:0005737;GO:0005739;GO:0005743;GO:0005759;GO:0009295;GO:0016020;GO:0019866;GO:0031090;GO:0031966;GO:0031974;GO:0042645;GO:0043226;GO:0043227;GO:0043228;GO:0043229;GO:0043231;GO:0043232;GO:0043233;GO:0044422;GO:0044424;GO:0044428;GO:0044429;GO:0044444;GO:0044446;GO:0044464;GO:0070013	ko00071	70390.1	0.000108035	7.84292e-05	6.10168e-05	9.44369e-05	9.9939e-05	0.000103179	0.000110897	0.00010038	9.81829e-05	0.000116025	6.79358e-05	9.20498e-05	4.83535e-05	7.8e-05	0.000142815	0.000103754
Q15027	ACAP1	Arf-GAP with coiled-coil, ANK repeat and PH domain-containing protein 1	ACAP1_HUMAN	establishment of localization;establishment of protein localization;protein transport;transport	binding;cation binding;enzyme activator activity;enzyme regulator activity;GTPase activator activity;GTPase regulator activity;ion binding;metal ion binding;nucleoside-triphosphatase regulator activity;transition metal ion binding;zinc ion binding	cell part;cytoplasmic part;endosomal part;endosome membrane;intracellular organelle part;intracellular part;membrane;organelle membrane;organelle part;recycling endosome membrane	Endocytosis	GO:0006810;GO:0015031;GO:0045184;GO:0051234	GO:0005096;GO:0005488;GO:0008047;GO:0008270;GO:0030234;GO:0030695;GO:0043167;GO:0043169;GO:0046872;GO:0046914;GO:0060589	GO:0010008;GO:0016020;GO:0031090;GO:0044422;GO:0044424;GO:0044440;GO:0044444;GO:0044446;GO:0044464;GO:0055038	ko04144	81535.9	6.16102e-05	6.72081e-05	7.9328e-05	7.33499e-05	7.21681e-05	6.55793e-05	7.84081e-05	5.99312e-05	6.58722e-05	4.48528e-05	8.12554e-05	6.96962e-05	9.94964e-05	7.41054e-05	6.66766e-05	8.70688e-05
Q15057	ACAP2	Arf-GAP with coiled-coil, ANK repeat and PH domain-containing protein 2	ACAP2_HUMAN		binding;cation binding;enzyme activator activity;enzyme regulator activity;GTPase activator activity;GTPase regulator activity;ion binding;metal ion binding;nucleoside-triphosphatase regulator activity;transition metal ion binding;zinc ion binding	cell part;cytoplasmic part;endosomal part;endosome membrane;intracellular organelle part;intracellular part;membrane;organelle membrane;organelle part	Endocytosis		GO:0005096;GO:0005488;GO:0008047;GO:0008270;GO:0030234;GO:0030695;GO:0043167;GO:0043169;GO:0046872;GO:0046914;GO:0060589	GO:0010008;GO:0016020;GO:0031090;GO:0044422;GO:0044424;GO:0044440;GO:0044444;GO:0044446;GO:0044464	ko04144	88028.6	6.02168e-05	5.41924e-05	7.07771e-05	6.03421e-05	6.67086e-05	6.94184e-05	6.32066e-05	5.71064e-05	5.21866e-05	5.84938e-05	7.86072e-05	7.39669e-05	6.98885e-05	8.27689e-05	6.3328e-05	6.80648e-05
P24752	ACAT1	Acetyl-CoA acetyltransferase, mitochondrial	THIL_HUMAN	adipose tissue development;amine catabolic process;amine metabolic process;anatomical structure development;biosynthetic process;brain development;branched chain family amino acid catabolic process;branched chain family amino acid metabolic process;carboxylic acid catabolic process;carboxylic acid metabolic process;catabolic process;cellular amine metabolic process;cellular amino acid catabolic p…	acetyl-CoA C-acetyltransferase activity;acetyl-CoA C-acyltransferase activity;acetyltransferase activity;binding;C-acetyltransferase activity;C-acyltransferase activity;catalytic activity;cation binding;coenzyme binding;cofactor binding;ion binding;metal ion binding;transferase activity;transferase activity, transferring acyl groups;transferase activity, transferring acyl groups other than amino-…	cell part;cytoplasmic part;extracellular membrane-bounded organelle;extracellular organelle;extracellular region part;extracellular vesicular exosome;intracellular membrane-bounded organelle;intracellular organelle;intracellular organelle lumen;intracellular organelle part;intracellular part;membrane;membrane-bounded organelle;membrane-bounded vesicle;membrane-enclosed lumen;mitochondrial inner m…	Benzoate degradation;Butanoate metabolism;Carbon fixation pathways in prokaryotes;Fatty acid metabolism;Glyoxylate and dicarboxylate metabolism;Lysine degradation;Propanoate metabolism;Pyruvate metabolism;Synthesis and degradation of ketone bodies;Terpenoid backbone biosynthesis;Tryptophan metabolism;Two-component system;Valine, leucine and isoleucine degradation	GO:0001889;GO:0006082;GO:0006461;GO:0006520;GO:0006629;GO:0006807;GO:0006950;GO:0007420;GO:0008152;GO:0009056;GO:0009058;GO:0009063;GO:0009081;GO:0009083;GO:0009308;GO:0009310;GO:0009605;GO:0009719;GO:0009725;GO:0009888;GO:0009987;GO:0009991;GO:0010033;GO:0014070;GO:0016043;GO:0016054;GO:0019752;GO:0022607;GO:0031667;GO:0032502;GO:0034641;GO:0042180;GO:0042221;GO:0042594;GO:0043436;GO:0043933;GO:…	GO:0003824;GO:0003985;GO:0003988;GO:0005488;GO:0016407;GO:0016408;GO:0016453;GO:0016740;GO:0016746;GO:0016747;GO:0043167;GO:0043169;GO:0046872;GO:0048037;GO:0050662	GO:0005739;GO:0005743;GO:0005759;GO:0016020;GO:0019866;GO:0031090;GO:0031966;GO:0031974;GO:0031982;GO:0031988;GO:0043226;GO:0043227;GO:0043229;GO:0043230;GO:0043231;GO:0043233;GO:0044421;GO:0044422;GO:0044424;GO:0044429;GO:0044444;GO:0044446;GO:0044464;GO:0065010;GO:0070013;GO:0070062	ko00071;ko00072;ko00280;ko00310;ko00362;ko00380;ko00620;ko00630;ko00640;ko00650;ko00720;ko00900;ko02020	45199.6	9.96383e-05	8.05509e-05	7.66597e-05	6.62997e-05	8.60434e-05	8.6511e-05	8.45021e-05	8.9742e-05	8.11683e-05	0.000220279	6.85557e-05	7.72039e-05	6.55811e-05	7.03493e-05	0.000118185	7.50141e-05
Q9BWD1	ACAT2	Acetyl-CoA acetyltransferase, cytosolic	THIC_HUMAN	lipid metabolic process;metabolic process;primary metabolic process	acetyl-CoA C-acetyltransferase activity;acetyl-CoA C-acyltransferase activity;acetyltransferase activity;C-acetyltransferase activity;C-acyltransferase activity;catalytic activity;transferase activity;transferase activity, transferring acyl groups;transferase activity, transferring acyl groups other than amino-acyl groups	cell part;cytoplasm;extracellular membrane-bounded organelle;extracellular organelle;extracellular region part;extracellular vesicular exosome;intracellular membrane-bounded organelle;intracellular non-membrane-bounded organelle;intracellular organelle;intracellular organelle part;intracellular part;membrane-bounded organelle;membrane-bounded vesicle;non-membrane-bounded organelle;nuclear part;nu…	Benzoate degradation;Butanoate metabolism;Carbon fixation pathways in prokaryotes;Fatty acid metabolism;Glyoxylate and dicarboxylate metabolism;Lysine degradation;Propanoate metabolism;Pyruvate metabolism;Synthesis and degradation of ketone bodies;Terpenoid backbone biosynthesis;Tryptophan metabolism;Two-component system;Valine, leucine and isoleucine degradation	GO:0006629;GO:0008152;GO:0044238	GO:0003824;GO:0003985;GO:0003988;GO:0016407;GO:0016408;GO:0016453;GO:0016740;GO:0016746;GO:0016747	GO:0005634;GO:0005654;GO:0005730;GO:0005737;GO:0031982;GO:0031988;GO:0043226;GO:0043227;GO:0043228;GO:0043229;GO:0043230;GO:0043231;GO:0043232;GO:0044421;GO:0044422;GO:0044424;GO:0044428;GO:0044446;GO:0044464;GO:0065010;GO:0070062	ko00071;ko00072;ko00280;ko00310;ko00362;ko00380;ko00620;ko00630;ko00640;ko00650;ko00720;ko00900;ko02020	41350.8	1.68013e-05	1.72766e-05	2.26584e-05	2.16306e-05	1.95977e-05	2.0063e-05	2.6123e-05	1.30055e-05	1.89254e-05	1.90858e-05	2.05257e-05	1.9878e-05	2.82021e-05	2.42241e-05	1.97771e-05	2.62344e-05
Q9H3P7	ACBD3	Golgi resident protein GCP60	GCP60_HUMAN	biosynthetic process;establishment of localization;lipid biosynthetic process;lipid metabolic process;metabolic process;primary metabolic process;steroid biosynthetic process;steroid metabolic process;transport	binding;carboxylic acid binding;coenzyme binding;cofactor binding;fatty acid binding;fatty-acyl-CoA binding;lipid binding;monocarboxylic acid binding	cell part;cytoplasmic part;Golgi apparatus;Golgi apparatus part;Golgi membrane;integral to membrane;intracellular membrane-bounded organelle;intracellular organelle;intracellular organelle part;intracellular part;intrinsic to membrane;membrane;membrane part;membrane-bounded organelle;mitochondrion;organelle;organelle membrane;organelle part		GO:0006629;GO:0006694;GO:0006810;GO:0008152;GO:0008202;GO:0008610;GO:0009058;GO:0044238;GO:0051234	GO:0000062;GO:0005488;GO:0005504;GO:0008289;GO:0031406;GO:0033293;GO:0048037;GO:0050662	GO:0000139;GO:0005739;GO:0005794;GO:0016020;GO:0016021;GO:0031090;GO:0031224;GO:0043226;GO:0043227;GO:0043229;GO:0043231;GO:0044422;GO:0044424;GO:0044425;GO:0044431;GO:0044444;GO:0044446;GO:0044464		60593.4	7.07982e-06	6.79206e-06	6.2649e-06	8.10461e-06	7.81806e-06	8.09783e-06	8.07983e-06	6.6641e-06	6.56902e-06	7.24803e-06	8.01847e-06	7.42067e-06	8.09605e-06	9.02346e-06	8.71155e-06	6.32697e-06
Q9UKV3	ACIN1	Apoptotic chromatin condensation inducer in the nucleus	ACINU_HUMAN	apoptosis;apoptotic chromosome condensation;biological regulation;cell death;cell differentiation;cellular component disassembly;cellular component disassembly at cellular level;cellular component disassembly involved in apoptosis;cellular component organization;cellular component organization at cellular level;cellular component organization or biogenesis;cellular component organization or bioge…	ATPase activity;binding;catalytic activity;enzyme binding;hydrolase activity;hydrolase activity, acting on acid anhydrides;hydrolase activity, acting on acid anhydrides, in phosphorus-containing anhydrides;nucleic acid binding;nucleoside-triphosphatase activity;nucleotide binding;protein binding;pyrophosphatase activity	cell part;cytoplasm;cytoplasmic part;cytosol;intracellular membrane-bounded organelle;intracellular non-membrane-bounded organelle;intracellular organelle;intracellular organelle part;intracellular part;membrane;membrane-bounded organelle;non-membrane-bounded organelle;nuclear body;nuclear part;nuclear speck;nucleolus;nucleoplasm;nucleoplasm part;nucleus;organelle;organelle part;plasma membrane	mRNA surveillance pathway;RNA transport;Spliceosome	GO:0002230;GO:0002682;GO:0002697;GO:0002761;GO:0002763;GO:0002831;GO:0006139;GO:0006259;GO:0006323;GO:0006396;GO:0006397;GO:0006807;GO:0006915;GO:0006921;GO:0006996;GO:0008152;GO:0008219;GO:0008380;GO:0009892;GO:0009894;GO:0009987;GO:0010468;GO:0010506;GO:0010605;GO:0010941;GO:0010942;GO:0012501;GO:0016043;GO:0016070;GO:0016071;GO:0016265;GO:0019219;GO:0019222;GO:0022411;GO:0030099;GO:0030154;GO:…	GO:0000166;GO:0003676;GO:0003824;GO:0005488;GO:0005515;GO:0016462;GO:0016787;GO:0016817;GO:0016818;GO:0016887;GO:0017111;GO:0019899	GO:0005634;GO:0005654;GO:0005730;GO:0005737;GO:0005829;GO:0005886;GO:0016020;GO:0016604;GO:0016607;GO:0043226;GO:0043227;GO:0043228;GO:0043229;GO:0043231;GO:0043232;GO:0044422;GO:0044424;GO:0044428;GO:0044444;GO:0044446;GO:0044451;GO:0044464	ko03013;ko03015;ko03040	151862	2.88194e-05	3.03514e-05	2.73264e-05	3.18082e-05	2.85749e-05	3.0998e-05	3.18926e-05	3.00316e-05	2.70248e-05	2.95573e-05	2.59875e-05	2.55139e-05	2.37991e-05	2.36332e-05	3.1588e-05	2.5997e-05
P53396	ACLY	ATP-citrate synthase	ACLY_HUMAN	acyl-CoA biosynthetic process;acyl-CoA metabolic process;acylglycerol biosynthetic process;acylglycerol metabolic process;biological regulation;biosynthetic process;carbohydrate metabolic process;carboxylic acid metabolic process;cellular biosynthetic process;cellular carbohydrate metabolic process;cellular ketone metabolic process;cellular lipid metabolic process;cellular metabolic process;cellu…	acid-thiol ligase activity;adenyl nucleotide binding;adenyl ribonucleotide binding;ATP binding;ATP citrate synthase activity;binding;catalytic activity;cation binding;CoA-ligase activity;cofactor binding;ion binding;ligase activity;ligase activity, forming carbon-sulfur bonds;metal ion binding;nucleotide binding;purine nucleotide binding;purine ribonucleoside triphosphate binding;purine ribonucle…	cell part;citrate lyase complex;cytoplasm;cytoplasmic part;cytosol;extracellular membrane-bounded organelle;extracellular organelle;extracellular region part;extracellular vesicular exosome;intracellular membrane-bounded organelle;intracellular organelle;intracellular organelle part;intracellular part;macromolecular complex;membrane;membrane-bounded organelle;membrane-bounded vesicle;mitochondrio…	Carbon fixation pathways in prokaryotes;Citrate cycle (TCA cycle)	GO:0005975;GO:0006082;GO:0006091;GO:0006101;GO:0006112;GO:0006139;GO:0006629;GO:0006637;GO:0006638;GO:0006639;GO:0006641;GO:0006662;GO:0006732;GO:0006753;GO:0006807;GO:0008152;GO:0008610;GO:0009058;GO:0009108;GO:0009116;GO:0009117;GO:0009119;GO:0009893;GO:0009987;GO:0015936;GO:0015980;GO:0018904;GO:0019222;GO:0019432;GO:0019752;GO:0031323;GO:0031325;GO:0033865;GO:0034641;GO:0035336;GO:0035337;GO:…	GO:0000166;GO:0003824;GO:0003878;GO:0004774;GO:0004775;GO:0005488;GO:0005524;GO:0016405;GO:0016740;GO:0016746;GO:0016874;GO:0016877;GO:0016878;GO:0017076;GO:0030554;GO:0032553;GO:0032555;GO:0032559;GO:0035639;GO:0043167;GO:0043169;GO:0046872;GO:0046912;GO:0048037	GO:0005654;GO:0005737;GO:0005739;GO:0005829;GO:0005886;GO:0009346;GO:0016020;GO:0031982;GO:0031988;GO:0032991;GO:0043226;GO:0043227;GO:0043229;GO:0043230;GO:0043231;GO:0043234;GO:0044421;GO:0044422;GO:0044424;GO:0044428;GO:0044444;GO:0044446;GO:0044464;GO:0065010;GO:0070062	ko00020;ko00720	120839	0.000208616	0.000199705	0.000261342	0.000247397	0.000227244	0.000251484	0.000240903	0.000183719	0.000202201	0.000199962	0.000271917	0.000222326	0.00027221	0.000284603	0.000242525	0.000257542
P21399	ACO1	Cytoplasmic aconitate hydratase	ACOC_HUMAN	acetyl-CoA catabolic process;acetyl-CoA metabolic process;biological regulation;carboxylic acid metabolic process;catabolic process;cation homeostasis;cellular catabolic process;cellular cation homeostasis;cellular chemical homeostasis;cellular homeostasis;cellular ion homeostasis;cellular iron ion homeostasis;cellular ketone metabolic process;cellular metabolic process;cellular metal ion homeost…	4 iron, 4 sulfur cluster binding;aconitate hydratase activity;binding;carbon-oxygen lyase activity;catalytic activity;cation binding;hydro-lyase activity;ion binding;iron-responsive element binding;iron-sulfur cluster binding;lyase activity;metal cluster binding;metal ion binding;mRNA binding;nucleic acid binding;RNA binding	cell part;cytoplasm;cytoplasmic part;cytosol;endoplasmic reticulum;extracellular membrane-bounded organelle;extracellular organelle;extracellular region part;extracellular vesicular exosome;Golgi apparatus;intracellular membrane-bounded organelle;intracellular organelle;intracellular part;membrane-bounded organelle;membrane-bounded vesicle;mitochondrion;organelle;vesicle	Carbon fixation pathways in prokaryotes;Citrate cycle (TCA cycle);Glyoxylate and dicarboxylate metabolism	GO:0003008;GO:0006082;GO:0006084;GO:0006099;GO:0006101;GO:0006417;GO:0006732;GO:0006873;GO:0006875;GO:0006879;GO:0008152;GO:0009056;GO:0009109;GO:0009791;GO:0009889;GO:0009987;GO:0010035;GO:0010038;GO:0010039;GO:0010040;GO:0010468;GO:0010556;GO:0010608;GO:0019222;GO:0019725;GO:0019752;GO:0022600;GO:0030003;GO:0031323;GO:0031326;GO:0032268;GO:0032501;GO:0032502;GO:0042180;GO:0042221;GO:0042592;GO:…	GO:0003676;GO:0003723;GO:0003729;GO:0003824;GO:0003994;GO:0005488;GO:0016829;GO:0016835;GO:0016836;GO:0030350;GO:0043167;GO:0043169;GO:0046872;GO:0051536;GO:0051539;GO:0051540	GO:0005737;GO:0005739;GO:0005783;GO:0005794;GO:0005829;GO:0031982;GO:0031988;GO:0043226;GO:0043227;GO:0043229;GO:0043230;GO:0043231;GO:0044421;GO:0044424;GO:0044444;GO:0044464;GO:0065010;GO:0070062	ko00020;ko00630;ko00720	98398.9	1.42703e-05	9.24096e-06	1.22763e-05	1.00579e-05	8.98933e-06	1.25696e-05	1.19164e-05	1.01261e-05	1.11187e-05	7.99011e-06	1.39162e-05	1.15249e-05	1.30545e-05	1.04917e-05	9.03148e-06	1.06239e-05
Q99798	ACO2	Aconitate hydratase, mitochondrial	ACON_HUMAN	acetyl-CoA catabolic process;acetyl-CoA metabolic process;carboxylic acid metabolic process;catabolic process;cellular catabolic process;cellular ketone metabolic process;cellular metabolic process;cellular process;citrate metabolic process;coenzyme catabolic process;coenzyme metabolic process;cofactor catabolic process;cofactor metabolic process;generation of precursor metabolites and energy;iso…	3 iron, 4 sulfur cluster binding;4 iron, 4 sulfur cluster binding;aconitate hydratase activity;binding;carbon-oxygen lyase activity;catalytic activity;cation binding;hydro-lyase activity;ion binding;iron ion binding;iron-sulfur cluster binding;lyase activity;metal cluster binding;metal ion binding;transition metal ion binding	cell part;cytoplasmic part;intracellular membrane-bounded organelle;intracellular organelle;intracellular organelle lumen;intracellular organelle part;intracellular part;membrane-bounded organelle;membrane-enclosed lumen;mitochondrial matrix;mitochondrial part;mitochondrion;nucleus;organelle;organelle lumen;organelle part	Carbon fixation pathways in prokaryotes;Citrate cycle (TCA cycle);Glyoxylate and dicarboxylate metabolism	GO:0006082;GO:0006084;GO:0006091;GO:0006099;GO:0006101;GO:0006102;GO:0006732;GO:0008152;GO:0009056;GO:0009109;GO:0009987;GO:0019752;GO:0042180;GO:0043436;GO:0044237;GO:0044248;GO:0044281;GO:0046356;GO:0051186;GO:0051187;GO:0072350	GO:0003824;GO:0003994;GO:0005488;GO:0005506;GO:0016829;GO:0016835;GO:0016836;GO:0043167;GO:0043169;GO:0046872;GO:0046914;GO:0051536;GO:0051538;GO:0051539;GO:0051540	GO:0005634;GO:0005739;GO:0005759;GO:0031974;GO:0043226;GO:0043227;GO:0043229;GO:0043231;GO:0043233;GO:0044422;GO:0044424;GO:0044429;GO:0044444;GO:0044446;GO:0044464;GO:0070013	ko00020;ko00630;ko00720	85425.4	5.13656e-05	4.51691e-05	4.80779e-05	5.43983e-05	4.53654e-05	5.09225e-05	6.14031e-05	5.30658e-05	3.72615e-05	7.14864e-05	4.74442e-05	3.94004e-05	3.65755e-05	3.97377e-05	5.24829e-05	4.31991e-05
Q9NPJ3;Q9NPJ3-2	ACOT13	Acyl-coenzyme A thioesterase 13;Isoform 2 of Acyl-coenzyme A thioesterase 13	ACO13_HUMAN	cellular component assembly;cellular component organization;cellular component organization or biogenesis;macromolecular complex assembly;macromolecular complex subunit organization;metabolic process;protein complex assembly;protein complex subunit organization;protein homooligomerization;protein homotetramerization;protein oligomerization;protein tetramerization	acyl-CoA hydrolase activity;catalytic activity;CoA hydrolase activity;hydrolase activity;hydrolase activity, acting on ester bonds;thiolester hydrolase activity	cell part;cytoplasmic part;cytoskeletal part;cytosol;extracellular membrane-bounded organelle;extracellular organelle;extracellular region part;extracellular vesicular exosome;intracellular membrane-bounded organelle;intracellular non-membrane-bounded organelle;intracellular organelle;intracellular organelle part;intracellular part;membrane-bounded organelle;membrane-bounded vesicle;mitochondrion…		GO:0006461;GO:0008152;GO:0016043;GO:0022607;GO:0043933;GO:0051259;GO:0051260;GO:0051262;GO:0051289;GO:0065003;GO:0071822;GO:0071840	GO:0003824;GO:0016289;GO:0016787;GO:0016788;GO:0016790;GO:0047617	GO:0005634;GO:0005739;GO:0005819;GO:0005829;GO:0031982;GO:0031988;GO:0043226;GO:0043227;GO:0043228;GO:0043229;GO:0043230;GO:0043231;GO:0043232;GO:0044421;GO:0044422;GO:0044424;GO:0044430;GO:0044444;GO:0044446;GO:0044464;GO:0065010;GO:0070062		14960.5	5.60756e-06	5.0806e-06	4.79485e-06	5.19209e-06	4.31061e-06	4.23004e-06	6.23106e-06	4.77e-06	3.62269e-06	4.46184e-06	3.80397e-06	4.9712e-06	3.67577e-06	2.93183e-06	4.14068e-06	4.11318e-06
P49753;P49753-2;Q86TX2	ACOT2;ACOT2;ACOT1	Acyl-coenzyme A thioesterase 2, mitochondrial;Isoform 2 of Acyl-coenzyme A thioesterase 2, mitochondrial;Acyl-coenzyme A thioesterase 1	ACOT2_HUMAN;ACOT2_HUMAN;ACOT1_HUMAN	acyl-CoA metabolic process;carboxylic acid metabolic process;cellular ketone metabolic process;cellular lipid metabolic process;cellular metabolic process;cellular process;coenzyme metabolic process;cofactor metabolic process;fatty acid metabolic process;lipid metabolic process;long-chain fatty acid metabolic process;metabolic process;monocarboxylic acid metabolic process;organic acid metabolic p…	acyl-CoA hydrolase activity;acyl-CoA thioesterase activity;binding;carboxylic ester hydrolase activity;catalytic activity;CoA hydrolase activity;hydrolase activity;hydrolase activity, acting on ester bonds;palmitoyl-CoA hydrolase activity;protein binding;receptor binding;thiolester hydrolase activity	cell part;cytoplasmic part;cytosol;extracellular membrane-bounded organelle;extracellular organelle;extracellular region part;extracellular vesicular exosome;intracellular membrane-bounded organelle;intracellular organelle;intracellular part;membrane-bounded organelle;membrane-bounded vesicle;mitochondrion;organelle;vesicle	Biosynthesis of unsaturated fatty acids	GO:0000038;GO:0001676;GO:0006082;GO:0006629;GO:0006631;GO:0006637;GO:0006732;GO:0008152;GO:0009987;GO:0019752;GO:0032787;GO:0035383;GO:0042180;GO:0043436;GO:0044237;GO:0044238;GO:0044255;GO:0044281;GO:0051186	GO:0003824;GO:0005102;GO:0005488;GO:0005515;GO:0016289;GO:0016290;GO:0016291;GO:0016787;GO:0016788;GO:0016790;GO:0047617;GO:0052689	GO:0005739;GO:0005829;GO:0031982;GO:0031988;GO:0043226;GO:0043227;GO:0043229;GO:0043230;GO:0043231;GO:0044421;GO:0044424;GO:0044444;GO:0044464;GO:0065010;GO:0070062	ko01040	53218.5	1.94597e-06	1.37434e-06	3.17025e-06	4.17599e-06	4.61879e-06	3.27219e-06	4.448e-06	5.55341e-06	4.38518e-06	4.06734e-06	4.26007e-06	4.35812e-06	4.15892e-06	3.84427e-06	5.16078e-06	4.75717e-06
O00154;O00154-2;O00154-3;O00154-4;O00154-5;O00154-6;O00154-7	ACOT7	Cytosolic acyl coenzyme A thioester hydrolase;Isoform 2 of Cytosolic acyl coenzyme A thioester hydrolase;Isoform 3 of Cytosolic acyl coenzyme A thioester hydrolase;Isoform 4 of Cytosolic acyl coenzyme A thioester hydrolase;Isoform 5 of Cytosolic acyl coenzyme A thioester hydrolase;Isoform 6 of Cytosolic acyl coenzyme A thioester hydrolase;Isoform 7 of Cytosolic acyl coenzyme A thioester hydrolase	BACH_HUMAN	biosynthetic process;carboxylic acid biosynthetic process;carboxylic acid catabolic process;carboxylic acid metabolic process;catabolic process;cellular biosynthetic process;cellular catabolic process;cellular ketone metabolic process;cellular lipid catabolic process;cellular lipid metabolic process;cellular metabolic process;cellular nitrogen compound metabolic process;cellular process;coenzyme …	acyl-CoA thioesterase activity;binding;carboxylic acid binding;carboxylic ester hydrolase activity;catalytic activity;CoA hydrolase activity;coenzyme binding;cofactor binding;fatty acid binding;fatty-acyl-CoA binding;hydrolase activity;hydrolase activity, acting on ester bonds;identical protein binding;lipid binding;monocarboxylic acid binding;palmitoyl-CoA hydrolase activity;protein binding;prot…	cell body;cell part;cell projection;cytoplasm;cytoplasmic part;cytosol;extracellular membrane-bounded organelle;extracellular organelle;extracellular region part;extracellular vesicular exosome;intracellular membrane-bounded organelle;intracellular organelle;intracellular organelle part;intracellular part;membrane-bounded organelle;membrane-bounded vesicle;mitochondrion;neuron projection;nuclear …	Biosynthesis of unsaturated fatty acids	GO:0006082;GO:0006139;GO:0006629;GO:0006631;GO:0006633;GO:0006732;GO:0006753;GO:0006807;GO:0008152;GO:0008610;GO:0009056;GO:0009058;GO:0009062;GO:0009108;GO:0009116;GO:0009117;GO:0009119;GO:0009987;GO:0015936;GO:0015937;GO:0016042;GO:0016053;GO:0016054;GO:0019752;GO:0032787;GO:0033865;GO:0034641;GO:0042180;GO:0042278;GO:0043436;GO:0044237;GO:0044238;GO:0044242;GO:0044248;GO:0044249;GO:0044255;GO:…	GO:0000062;GO:0003824;GO:0005488;GO:0005504;GO:0005515;GO:0008289;GO:0016289;GO:0016290;GO:0016291;GO:0016787;GO:0016788;GO:0016790;GO:0031406;GO:0033293;GO:0042802;GO:0042803;GO:0046983;GO:0048037;GO:0050662;GO:0052689	GO:0005654;GO:0005737;GO:0005739;GO:0005829;GO:0031982;GO:0031988;GO:0042995;GO:0043005;GO:0043226;GO:0043227;GO:0043229;GO:0043230;GO:0043231;GO:0044297;GO:0044421;GO:0044422;GO:0044424;GO:0044428;GO:0044444;GO:0044446;GO:0044464;GO:0065010;GO:0070062	ko01040	41796	6.39381e-07	4.17796e-07	1.02514e-06	1.16672e-06	5.64426e-07	1.09456e-06	1.61565e-06	4.09907e-07	9.03422e-07	5.84335e-07	6.18316e-07	6.51212e-07	6.77822e-07	9.10134e-07	6.90675e-07	6.41481e-07
O14734	ACOT8	Acyl-coenzyme A thioesterase 8	ACOT8_HUMAN	acyl-CoA metabolic process;bile acid biosynthetic process;bile acid metabolic process;biosynthetic process;carboxylic acid biosynthetic process;carboxylic acid catabolic process;carboxylic acid metabolic process;catabolic process;cellular biosynthetic process;cellular catabolic process;cellular component organization;cellular component organization at cellular level;cellular component organizatio…	acyl-CoA hydrolase activity;acyl-CoA thioesterase activity;binding;carboxylic ester hydrolase activity;catalytic activity;choloyl-CoA hydrolase activity;CoA hydrolase activity;hydrolase activity;hydrolase activity, acting on ester bonds;palmitoyl-CoA hydrolase activity;protein binding;receptor binding;thiolester hydrolase activity	cell part;cytoplasmic part;intracellular membrane-bounded organelle;intracellular organelle;intracellular organelle lumen;intracellular organelle part;intracellular part;membrane-bounded organelle;membrane-enclosed lumen;microbody lumen;microbody part;mitochondrion;organelle;organelle lumen;organelle part;peroxisomal matrix;peroxisomal part	Peroxisome	GO:0006082;GO:0006629;GO:0006631;GO:0006635;GO:0006637;GO:0006694;GO:0006699;GO:0006732;GO:0006996;GO:0008152;GO:0008202;GO:0008206;GO:0008610;GO:0009056;GO:0009058;GO:0009062;GO:0009987;GO:0016032;GO:0016042;GO:0016043;GO:0016053;GO:0016054;GO:0016559;GO:0019395;GO:0019752;GO:0030258;GO:0032787;GO:0033540;GO:0033559;GO:0034440;GO:0035383;GO:0042180;GO:0043436;GO:0043648;GO:0043649;GO:0044237;GO:…	GO:0003824;GO:0005102;GO:0005488;GO:0005515;GO:0016289;GO:0016290;GO:0016291;GO:0016787;GO:0016788;GO:0016790;GO:0033882;GO:0047617;GO:0052689	GO:0005739;GO:0005782;GO:0031907;GO:0031974;GO:0043226;GO:0043227;GO:0043229;GO:0043231;GO:0043233;GO:0044422;GO:0044424;GO:0044438;GO:0044439;GO:0044444;GO:0044446;GO:0044464;GO:0070013	ko04146	35914.2	1.85732e-05	1.45697e-05	1.55907e-05	2.14334e-05	1.86482e-05	2.55051e-05	1.95164e-05	1.78909e-05	1.75322e-05	1.7502e-05	1.86735e-05	2.17845e-05	2.1332e-05	2.25802e-05	2.2992e-05	1.87241e-05
Q9Y305;Q9Y305-2;Q9Y305-3;Q9Y305-4	ACOT9	Acyl-coenzyme A thioesterase 9, mitochondrial;Isoform 2 of Acyl-coenzyme A thioesterase 9, mitochondrial;Isoform 3 of Acyl-coenzyme A thioesterase 9, mitochondrial;Isoform 4 of Acyl-coenzyme A thioesterase 9, mitochondrial	ACOT9_HUMAN	acyl-CoA metabolic process;cellular metabolic process;cellular process;coenzyme metabolic process;cofactor metabolic process;metabolic process;thioester metabolic process	acetyl-CoA hydrolase activity;carboxylic ester hydrolase activity;catalytic activity;CoA hydrolase activity;hydrolase activity;hydrolase activity, acting on ester bonds;thiolester hydrolase activity	cell part;cytoplasmic part;intracellular membrane-bounded organelle;intracellular organelle;intracellular part;membrane-bounded organelle;mitochondrion;organelle		GO:0006637;GO:0006732;GO:0008152;GO:0009987;GO:0035383;GO:0044237;GO:0051186	GO:0003824;GO:0003986;GO:0016289;GO:0016787;GO:0016788;GO:0016790;GO:0052689	GO:0005739;GO:0043226;GO:0043227;GO:0043229;GO:0043231;GO:0044424;GO:0044444;GO:0044464		49901.7	1.26187e-05	9.55159e-06	9.80398e-06	6.77162e-06	8.97146e-06	1.00398e-05	6.86969e-06	9.77765e-06	8.49612e-06	7.69669e-06	6.25245e-06	8.52428e-06	6.26774e-06	7.1564e-06	1.21342e-05	8.04828e-06
Q15067-2	ACOX1	Isoform 2 of Peroxisomal acyl-coenzyme A oxidase 1	ACOX1_HUMAN	biological regulation;carboxylic acid catabolic process;carboxylic acid metabolic process;catabolic process;cellular catabolic process;cellular component organization;cellular component organization at cellular level;cellular component organization or biogenesis;cellular component organization or biogenesis at cellular level;cellular ketone metabolic process;cellular lipid catabolic process;cellu…	acyl-CoA dehydrogenase activity;acyl-CoA oxidase activity;binding;carboxylic acid binding;catalytic activity;coenzyme binding;cofactor binding;FAD binding;fatty acid binding;flavin adenine dinucleotide binding;lipid binding;monocarboxylic acid binding;oxidoreductase activity;oxidoreductase activity, acting on the CH-CH group of donors;oxidoreductase activity, acting on the CH-CH group of donors, …	cell part;cytoplasmic part;intracellular membrane-bounded organelle;intracellular non-membrane-bounded organelle;intracellular organelle;intracellular organelle lumen;intracellular organelle part;intracellular part;membrane;membrane-bounded organelle;membrane-enclosed lumen;microbody;microbody lumen;microbody membrane;microbody part;mitochondrion;non-membrane-bounded organelle;nuclear part;nucleo…	alpha-Linolenic acid metabolism;Biosynthesis of unsaturated fatty acids;Fatty acid metabolism;Peroxisome;PPAR signaling pathway	GO:0000038;GO:0006082;GO:0006091;GO:0006629;GO:0006631;GO:0006635;GO:0006690;GO:0006692;GO:0006693;GO:0006996;GO:0007276;GO:0007283;GO:0008152;GO:0009056;GO:0009062;GO:0009987;GO:0016042;GO:0016043;GO:0016054;GO:0016559;GO:0019395;GO:0019752;GO:0022414;GO:0030258;GO:0032501;GO:0032787;GO:0032844;GO:0032846;GO:0033540;GO:0033559;GO:0034440;GO:0042180;GO:0042592;GO:0043436;GO:0044237;GO:0044238;GO:…	GO:0003824;GO:0003995;GO:0003997;GO:0005102;GO:0005488;GO:0005504;GO:0005515;GO:0008289;GO:0016401;GO:0016491;GO:0016627;GO:0016634;GO:0019904;GO:0030165;GO:0031406;GO:0033293;GO:0047485;GO:0048037;GO:0050660;GO:0050662;GO:0071949	GO:0005634;GO:0005654;GO:0005730;GO:0005739;GO:0005777;GO:0005778;GO:0005782;GO:0005886;GO:0016020;GO:0031090;GO:0031903;GO:0031907;GO:0031974;GO:0042579;GO:0043226;GO:0043227;GO:0043228;GO:0043229;GO:0043231;GO:0043232;GO:0043233;GO:0044422;GO:0044424;GO:0044428;GO:0044438;GO:0044439;GO:0044444;GO:0044446;GO:0044464;GO:0070013	ko00071;ko00592;ko01040;ko03320;ko04146	74667.7	8.19045e-05	6.0526e-05	5.94626e-05	5.66156e-05	6.65908e-05	7.01802e-05	7.67176e-05	8.27495e-05	6.64989e-05	7.10904e-05	5.3957e-05	5.99969e-05	6.00976e-05	4.84493e-05	7.15136e-05	5.57085e-05
O15254;O15254-2	ACOX3	Peroxisomal acyl-coenzyme A oxidase 3;Isoform 2 of Peroxisomal acyl-coenzyme A oxidase 3	ACOX3_HUMAN	carboxylic acid catabolic process;carboxylic acid metabolic process;catabolic process;cellular catabolic process;cellular ketone metabolic process;cellular lipid catabolic process;cellular lipid metabolic process;cellular metabolic process;cellular process;fatty acid beta-oxidation;fatty acid beta-oxidation using acyl-CoA oxidase;fatty acid catabolic process;fatty acid metabolic process;fatty aci…	acyl-CoA dehydrogenase activity;acyl-CoA oxidase activity;binding;catalytic activity;coenzyme binding;cofactor binding;flavin adenine dinucleotide binding;oxidoreductase activity;oxidoreductase activity, acting on the CH-CH group of donors;oxidoreductase activity, acting on the CH-CH group of donors, oxygen as acceptor;pristanoyl-CoA oxidase activity;protein binding;receptor binding	cell part;cytoplasmic part;intracellular membrane-bounded organelle;intracellular organelle;intracellular organelle lumen;intracellular organelle part;intracellular part;membrane;membrane-bounded organelle;membrane-enclosed lumen;microbody;microbody lumen;microbody part;mitochondrion;organelle;organelle lumen;organelle part;peroxisomal matrix;peroxisomal part;peroxisome	alpha-Linolenic acid metabolism;Biosynthesis of unsaturated fatty acids;Fatty acid metabolism;Peroxisome;PPAR signaling pathway	GO:0006082;GO:0006629;GO:0006631;GO:0006635;GO:0008152;GO:0009056;GO:0009062;GO:0009987;GO:0016042;GO:0016054;GO:0019395;GO:0019752;GO:0030258;GO:0032787;GO:0033540;GO:0034440;GO:0042180;GO:0043436;GO:0044237;GO:0044238;GO:0044242;GO:0044248;GO:0044255;GO:0044281;GO:0044282;GO:0046395;GO:0055114;GO:0072329	GO:0003824;GO:0003995;GO:0003997;GO:0005102;GO:0005488;GO:0005515;GO:0016402;GO:0016491;GO:0016627;GO:0016634;GO:0048037;GO:0050660;GO:0050662	GO:0005739;GO:0005777;GO:0005782;GO:0016020;GO:0031907;GO:0031974;GO:0042579;GO:0043226;GO:0043227;GO:0043229;GO:0043231;GO:0043233;GO:0044422;GO:0044424;GO:0044438;GO:0044439;GO:0044444;GO:0044446;GO:0044464;GO:0070013	ko00071;ko00592;ko01040;ko03320;ko04146	77629.1	2.39328e-07	2.0401e-07	3.10675e-07	1.74777e-07	1.47154e-07	3.24379e-07	4.66444e-07	2.73409e-07	4.79945e-07	1.46295e-07	1.88198e-07	3.18576e-07	3.05692e-07	1.83336e-07	3.20164e-07	4.61127e-07
P24666	ACP1	Low molecular weight phosphotyrosine protein phosphatase	PPAC_HUMAN		acid phosphatase activity;catalytic activity;hydrolase activity;hydrolase activity, acting on ester bonds;non-membrane spanning protein tyrosine phosphatase activity;phosphatase activity;phosphoprotein phosphatase activity;phosphoric ester hydrolase activity;protein tyrosine phosphatase activity	cell part;cytoplasm;extracellular membrane-bounded organelle;extracellular organelle;extracellular region part;extracellular vesicular exosome;internal side of plasma membrane;intracellular part;membrane part;membrane-bounded organelle;membrane-bounded vesicle;organelle;plasma membrane part;vesicle	Riboflavin metabolism		GO:0003824;GO:0003993;GO:0004721;GO:0004725;GO:0004726;GO:0016787;GO:0016788;GO:0016791;GO:0042578	GO:0005737;GO:0009898;GO:0031982;GO:0031988;GO:0043226;GO:0043227;GO:0043230;GO:0044421;GO:0044424;GO:0044425;GO:0044459;GO:0044464;GO:0065010;GO:0070062	ko00740	18042.5	1.66152e-05	1.68225e-05	2.06292e-05	2.62946e-05	2.41747e-05	2.15759e-05	2.43897e-05	1.95136e-05	1.73472e-05	2.26351e-05	2.77017e-05	2.84858e-05	2.36728e-05	2.63829e-05	2.38607e-05	2.18542e-05
P11117	ACP2	Lysosomal acid phosphatase	PPAL_HUMAN	anatomical structure development;cellular component organization;cellular component organization at cellular level;cellular component organization or biogenesis;cellular component organization or biogenesis at cellular level;cellular metabolic process;cellular process;dephosphorylation;developmental process;lysosome organization;metabolic process;organelle organization;phosphate-containing compou…	acid phosphatase activity;catalytic activity;hydrolase activity;hydrolase activity, acting on ester bonds;phosphatase activity;phosphoric ester hydrolase activity	cell part;cytoplasmic part;extracellular membrane-bounded organelle;extracellular organelle;extracellular region part;extracellular vesicular exosome;integral to membrane;intracellular membrane-bounded organelle;intracellular organelle;intracellular organelle lumen;intracellular organelle part;intracellular part;intrinsic to membrane;lysosomal lumen;lysosomal membrane;lysosome;lytic vacuole;membr…	Riboflavin metabolism	GO:0001501;GO:0006793;GO:0006796;GO:0006996;GO:0007033;GO:0007040;GO:0008152;GO:0009987;GO:0016043;GO:0016311;GO:0032502;GO:0044237;GO:0048731;GO:0048856;GO:0071840;GO:0071841;GO:0071842	GO:0003824;GO:0003993;GO:0016787;GO:0016788;GO:0016791;GO:0042578	GO:0000323;GO:0005764;GO:0005765;GO:0005773;GO:0005774;GO:0005775;GO:0016020;GO:0016021;GO:0031090;GO:0031224;GO:0031974;GO:0031982;GO:0031988;GO:0043202;GO:0043226;GO:0043227;GO:0043229;GO:0043230;GO:0043231;GO:0043233;GO:0044421;GO:0044422;GO:0044424;GO:0044425;GO:0044437;GO:0044444;GO:0044446;GO:0044464;GO:0065010;GO:0070013;GO:0070062	ko00740	48344.3	9.49163e-06	9.8006e-06	8.96915e-06	9.32321e-06	5.73708e-06	9.54623e-06	1.16054e-05	1.1319e-05	9.13296e-06	1.11789e-05	9.42229e-06	9.23541e-06	6.66318e-06	6.15666e-06	9.57303e-06	7.31241e-06
P15309;P15309-2	ACP3	Prostatic acid phosphatase;Isoform 2 of Prostatic acid phosphatase	PPAP_HUMAN	adenosine metabolic process;biological regulation;cellular aromatic compound metabolic process;cellular metabolic process;cellular nitrogen compound metabolic process;cellular process;dephosphorylation;heterocycle metabolic process;metabolic process;nitrogen compound metabolic process;nucleobase metabolic process;nucleobase-containing compound metabolic process;nucleobase-containing small molecul…	5'-nucleotidase activity;acid phosphatase activity;alcohol binding;amine binding;binding;catalytic activity;cation binding;choline binding;hydrolase activity;hydrolase activity, acting on ester bonds;identical protein binding;ion binding;lysophosphatidic acid phosphatase activity;nucleotidase activity;phosphatase activity;phosphoric ester hydrolase activity;protein binding;quaternary ammonium gro…	apical part of cell;cell part;cell projection;cytoplasmic membrane-bounded vesicle;cytoplasmic part;cytoplasmic vesicle;endosome;extracellular membrane-bounded organelle;extracellular organelle;extracellular region part;extracellular space;extracellular vesicular exosome;filopodium;Golgi apparatus part;Golgi cisterna;integral to membrane;intracellular;intracellular membrane-bounded organelle;intr…	Riboflavin metabolism	GO:0006139;GO:0006144;GO:0006725;GO:0006753;GO:0006766;GO:0006767;GO:0006772;GO:0006790;GO:0006793;GO:0006796;GO:0006807;GO:0008152;GO:0008277;GO:0009112;GO:0009116;GO:0009117;GO:0009119;GO:0009966;GO:0009967;GO:0009987;GO:0010646;GO:0010647;GO:0016311;GO:0023051;GO:0023056;GO:0031644;GO:0034641;GO:0042278;GO:0042723;GO:0044057;GO:0044237;GO:0044238;GO:0044281;GO:0045745;GO:0046085;GO:0046128;GO:…	GO:0003824;GO:0003993;GO:0005488;GO:0005515;GO:0008252;GO:0008253;GO:0016787;GO:0016788;GO:0016791;GO:0033265;GO:0042131;GO:0042578;GO:0042802;GO:0043167;GO:0043169;GO:0043176;GO:0043178;GO:0050997;GO:0052642	GO:0005615;GO:0005622;GO:0005634;GO:0005765;GO:0005768;GO:0005770;GO:0005771;GO:0005774;GO:0005886;GO:0012506;GO:0016020;GO:0016021;GO:0016023;GO:0030141;GO:0030175;GO:0031090;GO:0031224;GO:0031410;GO:0031982;GO:0031984;GO:0031985;GO:0031988;GO:0042995;GO:0043226;GO:0043227;GO:0043229;GO:0043230;GO:0043231;GO:0044421;GO:0044422;GO:0044424;GO:0044425;GO:0044431;GO:0044437;GO:0044444;GO:0044446;GO:…	ko00740	44566.1	1.02691e-05	1.58707e-05	1.59026e-05	1.38845e-05	1.28547e-05	1.61015e-05	2.15903e-05	1.4401e-05	1.26856e-05	1.49844e-05	1.2146e-05	1.49746e-05	1.36471e-05	1.00411e-05	1.74053e-05	1.57839e-05
Q9NPH0;Q9NPH0-2	ACP6	Lysophosphatidic acid phosphatase type 6;Isoform 2 of Lysophosphatidic acid phosphatase type 6	PPA6_HUMAN	cellular lipid metabolic process;cellular metabolic process;cellular process;dephosphorylation;lipid metabolic process;metabolic process;organophosphate metabolic process;phosphate-containing compound metabolic process;phospholipid metabolic process;phosphorus metabolic process;primary metabolic process	acid phosphatase activity;catalytic activity;hydrolase activity;hydrolase activity, acting on ester bonds;lysophosphatidic acid phosphatase activity;phosphatase activity;phosphoric ester hydrolase activity	cell part;cytoplasm;cytoplasmic part;intracellular membrane-bounded organelle;intracellular organelle;intracellular part;membrane-bounded organelle;mitochondrion;organelle	Riboflavin metabolism	GO:0006629;GO:0006644;GO:0006793;GO:0006796;GO:0008152;GO:0009987;GO:0016311;GO:0019637;GO:0044237;GO:0044238;GO:0044255	GO:0003824;GO:0003993;GO:0016787;GO:0016788;GO:0016791;GO:0042578;GO:0052642	GO:0005737;GO:0005739;GO:0043226;GO:0043227;GO:0043229;GO:0043231;GO:0044424;GO:0044444;GO:0044464	ko00740	48886.4	9.5024e-07	1.56508e-06	2.3572e-07	4.22684e-07	1.17439e-06	9.35245e-07	9.74575e-07	9.98814e-07	9.97029e-07	3.64644e-07	9.62966e-07	1.00319e-06	6.17069e-07	1.71213e-07	1.15763e-06	1.56553e-06
Q96CM8;Q96CM8-2;Q96CM8-3	ACSF2	Medium-chain acyl-CoA ligase ACSF2, mitochondrial;Isoform 2 of Medium-chain acyl-CoA ligase ACSF2, mitochondrial;Isoform 3 of Medium-chain acyl-CoA ligase ACSF2, mitochondrial	ACSF2_HUMAN	carboxylic acid metabolic process;cellular ketone metabolic process;cellular lipid metabolic process;cellular metabolic process;cellular process;fatty acid metabolic process;lipid metabolic process;metabolic process;monocarboxylic acid metabolic process;organic acid metabolic process;oxoacid metabolic process;primary metabolic process;small molecule metabolic process	adenyl nucleotide binding;adenyl ribonucleotide binding;ATP binding;binding;catalytic activity;ligase activity;nucleotide binding;purine nucleotide binding;purine ribonucleoside triphosphate binding;purine ribonucleotide binding;ribonucleotide binding	cell part;cytoplasmic part;intracellular membrane-bounded organelle;intracellular organelle;intracellular part;membrane-bounded organelle;mitochondrion;organelle		GO:0006082;GO:0006629;GO:0006631;GO:0008152;GO:0009987;GO:0019752;GO:0032787;GO:0042180;GO:0043436;GO:0044237;GO:0044238;GO:0044255;GO:0044281	GO:0000166;GO:0003824;GO:0005488;GO:0005524;GO:0016874;GO:0017076;GO:0030554;GO:0032553;GO:0032555;GO:0032559;GO:0035639	GO:0005739;GO:0043226;GO:0043227;GO:0043229;GO:0043231;GO:0044424;GO:0044444;GO:0044464		68124.8	2.35089e-07	1.39341e-07	1.98005e-07	3.95186e-07	1.39798e-07	1.65323e-07	1.87586e-07	6.19517e-08	1.09384e-07	2.79477e-08	7.09088e-08	2.82949e-08	NaN	4.68838e-08	3.80322e-08	5.55661e-08
Q4G176	ACSF3	Malonate--CoA ligase ACSF3, mitochondrial	ACSF3_HUMAN	biosynthetic process;carboxylic acid biosynthetic process;carboxylic acid catabolic process;carboxylic acid metabolic process;catabolic process;cellular biosynthetic process;cellular catabolic process;cellular ketone metabolic process;cellular lipid metabolic process;cellular metabolic process;cellular process;dicarboxylic acid catabolic process;dicarboxylic acid metabolic process;fatty acid bios…	acid-thiol ligase activity;adenyl nucleotide binding;adenyl ribonucleotide binding;ATP binding;binding;catalytic activity;ligase activity;ligase activity, forming carbon-sulfur bonds;malonyl-CoA synthetase activity;nucleotide binding;purine nucleotide binding;purine ribonucleoside triphosphate binding;purine ribonucleotide binding;ribonucleotide binding	cell part;cytoplasmic part;intracellular membrane-bounded organelle;intracellular organelle;intracellular part;membrane-bounded organelle;mitochondrion;organelle		GO:0006082;GO:0006629;GO:0006631;GO:0006633;GO:0008152;GO:0008610;GO:0009056;GO:0009058;GO:0009987;GO:0016053;GO:0016054;GO:0019752;GO:0032787;GO:0042180;GO:0043436;GO:0043648;GO:0043649;GO:0044237;GO:0044238;GO:0044248;GO:0044249;GO:0044255;GO:0044281;GO:0044282;GO:0044283;GO:0046394;GO:0046395;GO:0090410	GO:0000166;GO:0003824;GO:0005488;GO:0005524;GO:0016874;GO:0016877;GO:0016878;GO:0017076;GO:0030554;GO:0032553;GO:0032555;GO:0032559;GO:0035639;GO:0090409	GO:0005739;GO:0043226;GO:0043227;GO:0043229;GO:0043231;GO:0044424;GO:0044444;GO:0044464		64130.1	1.44454e-06	7.34959e-07	8.13033e-07	1.00589e-06	9.08459e-07	1.58703e-06	1.30493e-06	1.23623e-06	8.77491e-07	1.06651e-06	5.86508e-07	7.53648e-07	3.52988e-07	8.13215e-07	1.08388e-06	4.93598e-07
P33121	ACSL1	Long-chain-fatty-acid--CoA ligase 1	ACSL1_HUMAN	acyl-CoA biosynthetic process;acyl-CoA metabolic process;acylglycerol biosynthetic process;acylglycerol metabolic process;adiponectin-mediated signaling pathway;biological regulation;biosynthetic process;carboxylic acid metabolic process;catabolic process;cell surface receptor linked signaling pathway;cellular biosynthetic process;cellular catabolic process;cellular ketone metabolic process;cellu…	adenyl nucleotide binding;adenyl ribonucleotide binding;ATP binding;binding;catalytic activity;fatty acid ligase activity;ligase activity;ligase activity, forming carbon-sulfur bonds;long-chain fatty acid-CoA ligase activity;nucleotide binding;purine nucleotide binding;purine ribonucleoside triphosphate binding;purine ribonucleotide binding;ribonucleotide binding	cell part;cytoplasmic part;endoplasmic reticulum membrane;endoplasmic reticulum part;integral to membrane;intracellular membrane-bounded organelle;intracellular organelle;intracellular organelle part;intracellular part;intrinsic to membrane;membrane;membrane part;membrane-bounded organelle;microbody;microbody membrane;microbody part;mitochondrial membrane;mitochondrial outer membrane;mitochondria…	Adipocytokine signaling pathway;Fatty acid metabolism;Peroxisome;PPAR signaling pathway	GO:0001676;GO:0001932;GO:0006082;GO:0006629;GO:0006631;GO:0006637;GO:0006638;GO:0006639;GO:0006641;GO:0006662;GO:0006732;GO:0006805;GO:0007165;GO:0007166;GO:0007584;GO:0008152;GO:0008610;GO:0009056;GO:0009058;GO:0009108;GO:0009605;GO:0009987;GO:0009991;GO:0010033;GO:0014070;GO:0018904;GO:0019220;GO:0019221;GO:0019222;GO:0019432;GO:0019752;GO:0031323;GO:0031399;GO:0031667;GO:0032268;GO:0032787;GO:…	GO:0000166;GO:0003824;GO:0004467;GO:0005488;GO:0005524;GO:0015645;GO:0016874;GO:0016877;GO:0017076;GO:0030554;GO:0032553;GO:0032555;GO:0032559;GO:0035639	GO:0005739;GO:0005741;GO:0005778;GO:0005789;GO:0005886;GO:0016020;GO:0016021;GO:0019867;GO:0031090;GO:0031224;GO:0031903;GO:0031966;GO:0031968;GO:0042579;GO:0043226;GO:0043227;GO:0043229;GO:0043231;GO:0044422;GO:0044424;GO:0044425;GO:0044429;GO:0044432;GO:0044438;GO:0044439;GO:0044444;GO:0044446;GO:0044464	ko00071;ko03320;ko04146;ko04920	77943.3	0.000238196	0.000248291	0.000199611	0.000187558	0.000320025	0.000360327	0.000187901	0.00027758	0.000341434	0.000273677	0.000180188	0.000260808	0.000232419	0.000305096	0.000298999	0.000212968
O95573	ACSL3	Long-chain-fatty-acid--CoA ligase 3	ACSL3_HUMAN	acyl-CoA biosynthetic process;acyl-CoA metabolic process;acylglycerol biosynthetic process;acylglycerol metabolic process;anatomical structure development;biological regulation;biosynthetic process;brain development;carboxylic acid biosynthetic process;carboxylic acid metabolic process;cellular biosynthetic process;cellular component assembly;cellular component organization;cellular component org…	adenyl nucleotide binding;adenyl ribonucleotide binding;ATP binding;binding;catalytic activity;enzyme binding;fatty acid ligase activity;kinase binding;ligase activity;ligase activity, forming carbon-sulfur bonds;long-chain fatty acid-CoA ligase activity;nucleotide binding;protein binding;protein domain specific binding;protein kinase binding;purine nucleotide binding;purine ribonucleoside tripho…	cell part;cytoplasmic part;endoplasmic reticulum;endoplasmic reticulum membrane;endoplasmic reticulum part;Golgi apparatus;integral to membrane;intracellular membrane-bounded organelle;intracellular organelle;intracellular organelle part;intracellular part;intrinsic to membrane;lipid particle;membrane;membrane part;membrane-bounded organelle;microbody;microbody membrane;microbody part;mitochondri…	Adipocytokine signaling pathway;Fatty acid metabolism;Peroxisome;PPAR signaling pathway	GO:0001676;GO:0006082;GO:0006629;GO:0006631;GO:0006633;GO:0006637;GO:0006638;GO:0006639;GO:0006641;GO:0006662;GO:0006732;GO:0007420;GO:0007584;GO:0008152;GO:0008610;GO:0009058;GO:0009108;GO:0009605;GO:0009987;GO:0009991;GO:0010033;GO:0014070;GO:0016043;GO:0016053;GO:0018904;GO:0019432;GO:0019752;GO:0022607;GO:0031667;GO:0032386;GO:0032388;GO:0032501;GO:0032502;GO:0032787;GO:0032879;GO:0032880;GO:…	GO:0000166;GO:0003824;GO:0004467;GO:0005488;GO:0005515;GO:0005524;GO:0015645;GO:0016874;GO:0016877;GO:0017076;GO:0019899;GO:0019900;GO:0019901;GO:0019904;GO:0030554;GO:0032553;GO:0032555;GO:0032559;GO:0035639	GO:0005741;GO:0005778;GO:0005783;GO:0005789;GO:0005794;GO:0005811;GO:0016020;GO:0016021;GO:0019867;GO:0031090;GO:0031224;GO:0031903;GO:0031966;GO:0031968;GO:0042579;GO:0043226;GO:0043227;GO:0043229;GO:0043231;GO:0044422;GO:0044424;GO:0044425;GO:0044429;GO:0044432;GO:0044438;GO:0044439;GO:0044444;GO:0044446;GO:0044464;GO:0048471	ko00071;ko03320;ko04146;ko04920	80420.1	2.41258e-05	1.90954e-05	2.31256e-05	2.25852e-05	2.42306e-05	2.84184e-05	3.11745e-05	2.42187e-05	3.7474e-05	3.82037e-05	2.9562e-05	3.25575e-05	1.95653e-05	3.74647e-05	2.31376e-05	1.85018e-05
O60488;O60488-2	ACSL4	Long-chain-fatty-acid--CoA ligase 4;Isoform Short of Long-chain-fatty-acid--CoA ligase 4	ACSL4_HUMAN	acyl-CoA biosynthetic process;acyl-CoA metabolic process;acylglycerol biosynthetic process;acylglycerol metabolic process;anatomical structure development;biological regulation;biosynthetic process;carboxylic acid metabolic process;carboxylic acid transport;cellular biosynthetic process;cellular ketone metabolic process;cellular lipid metabolic process;cellular metabolic process;cellular process;…	acid-thiol ligase activity;adenyl nucleotide binding;adenyl ribonucleotide binding;arachidonate-CoA ligase activity;ATP binding;binding;catalytic activity;fatty acid ligase activity;ligase activity;ligase activity, forming carbon-sulfur bonds;long-chain fatty acid-CoA ligase activity;nucleotide binding;purine nucleotide binding;purine ribonucleoside triphosphate binding;purine ribonucleotide bind…	cell body;cell part;cytoplasm;cytoplasmic part;endoplasmic reticulum membrane;endoplasmic reticulum part;ER-mitochondrion membrane contact site;extracellular membrane-bounded organelle;extracellular organelle;extracellular region part;extracellular vesicular exosome;integral to membrane;intracellular membrane-bounded organelle;intracellular organelle;intracellular organelle part;intracellular par…	Adipocytokine signaling pathway;Fatty acid metabolism;Peroxisome;PPAR signaling pathway	GO:0001558;GO:0001676;GO:0006082;GO:0006629;GO:0006631;GO:0006637;GO:0006638;GO:0006639;GO:0006641;GO:0006662;GO:0006732;GO:0006810;GO:0006869;GO:0007584;GO:0008152;GO:0008610;GO:0009058;GO:0009108;GO:0009605;GO:0009987;GO:0009991;GO:0010033;GO:0015718;GO:0015849;GO:0015908;GO:0018904;GO:0019432;GO:0019752;GO:0022414;GO:0030307;GO:0031667;GO:0032303;GO:0032304;GO:0032306;GO:0032307;GO:0032368;GO:…	GO:0000166;GO:0003824;GO:0004467;GO:0005488;GO:0005524;GO:0015645;GO:0016874;GO:0016877;GO:0016878;GO:0017076;GO:0030554;GO:0031957;GO:0032553;GO:0032555;GO:0032559;GO:0035639;GO:0047676	GO:0005737;GO:0005741;GO:0005778;GO:0005789;GO:0005811;GO:0016020;GO:0016021;GO:0019867;GO:0031090;GO:0031224;GO:0031903;GO:0031966;GO:0031968;GO:0031982;GO:0031988;GO:0042579;GO:0043025;GO:0043226;GO:0043227;GO:0043229;GO:0043230;GO:0043231;GO:0044232;GO:0044233;GO:0044297;GO:0044421;GO:0044422;GO:0044424;GO:0044425;GO:0044429;GO:0044432;GO:0044438;GO:0044439;GO:0044444;GO:0044446;GO:0044455;GO:…	ko00071;ko03320;ko04146;ko04920	79188	1.7679e-05	1.61551e-05	1.77549e-05	2.25535e-05	1.6188e-05	1.9195e-05	2.37496e-05	1.41757e-05	2.05137e-05	1.65544e-05	1.30073e-05	1.77907e-05	1.73401e-05	1.90432e-05	1.62966e-05	1.81789e-05
Q9ULC5;Q9ULC5-3	ACSL5	Long-chain-fatty-acid--CoA ligase 5;Isoform 2 of Long-chain-fatty-acid--CoA ligase 5	ACSL5_HUMAN	acyl-CoA biosynthetic process;acyl-CoA metabolic process;acylglycerol biosynthetic process;acylglycerol metabolic process;biosynthetic process;carboxylic acid metabolic process;cellular biosynthetic process;cellular ketone metabolic process;cellular lipid metabolic process;cellular metabolic process;cellular process;coenzyme biosynthetic process;coenzyme metabolic process;cofactor biosynthetic pr…	adenyl nucleotide binding;adenyl ribonucleotide binding;ATP binding;binding;catalytic activity;fatty acid ligase activity;ligase activity;ligase activity, forming carbon-sulfur bonds;long-chain fatty acid-CoA ligase activity;nucleotide binding;purine nucleotide binding;purine ribonucleoside triphosphate binding;purine ribonucleotide binding;ribonucleotide binding	cell part;cytoplasmic part;endoplasmic reticulum;endoplasmic reticulum membrane;endoplasmic reticulum part;integral to membrane;intracellular membrane-bounded organelle;intracellular non-membrane-bounded organelle;intracellular organelle;intracellular organelle part;intracellular part;intrinsic to membrane;membrane;membrane part;membrane-bounded organelle;mitochondrial inner membrane;mitochondria…	Adipocytokine signaling pathway;Fatty acid metabolism;Peroxisome;PPAR signaling pathway	GO:0001676;GO:0006082;GO:0006629;GO:0006631;GO:0006637;GO:0006638;GO:0006639;GO:0006641;GO:0006662;GO:0006732;GO:0008152;GO:0008610;GO:0009058;GO:0009108;GO:0009987;GO:0018904;GO:0019432;GO:0019752;GO:0032787;GO:0035336;GO:0035337;GO:0035338;GO:0035383;GO:0035384;GO:0042180;GO:0043436;GO:0044237;GO:0044238;GO:0044249;GO:0044255;GO:0044281;GO:0045017;GO:0046460;GO:0046463;GO:0046486;GO:0046504;GO:…	GO:0000166;GO:0003824;GO:0004467;GO:0005488;GO:0005524;GO:0015645;GO:0016874;GO:0016877;GO:0017076;GO:0030554;GO:0032553;GO:0032555;GO:0032559;GO:0035639	GO:0005634;GO:0005730;GO:0005739;GO:0005741;GO:0005743;GO:0005783;GO:0005789;GO:0016020;GO:0016021;GO:0019866;GO:0019867;GO:0031090;GO:0031224;GO:0031966;GO:0031968;GO:0043226;GO:0043227;GO:0043228;GO:0043229;GO:0043231;GO:0043232;GO:0044422;GO:0044424;GO:0044425;GO:0044428;GO:0044429;GO:0044432;GO:0044444;GO:0044446;GO:0044464	ko00071;ko03320;ko04146;ko04920	75990.8	2.38467e-06	7.74502e-06	7.79235e-06	6.02304e-06	5.31204e-06	5.22144e-06	7.96633e-06	4.8056e-06	7.1133e-06	4.26185e-06	5.20615e-06	2.4736e-06	6.25848e-06	2.36183e-06	2.42129e-06	2.60064e-06
Q9NUB1;Q9NUB1-2	ACSS1	Acetyl-coenzyme A synthetase 2-like, mitochondrial;Isoform 2 of Acetyl-coenzyme A synthetase 2-like, mitochondrial	ACS2L_HUMAN	acetate biosynthetic process;acetate metabolic process;acetyl-CoA biosynthetic process;acetyl-CoA biosynthetic process from acetate;acetyl-CoA metabolic process;alcohol metabolic process;biosynthetic process;carboxylic acid biosynthetic process;carboxylic acid metabolic process;cellular biosynthetic process;cellular ketone metabolic process;cellular metabolic process;cellular process;coenzyme bio…	acetate-CoA ligase activity;acid-thiol ligase activity;adenyl nucleotide binding;adenyl ribonucleotide binding;AMP binding;ATP binding;binding;catalytic activity;CoA-ligase activity;ligase activity;ligase activity, forming carbon-sulfur bonds;nucleotide binding;purine nucleotide binding;purine ribonucleoside triphosphate binding;purine ribonucleotide binding;ribonucleotide binding	cell part;cytoplasmic part;intracellular organelle lumen;intracellular organelle part;intracellular part;membrane-enclosed lumen;mitochondrial matrix;mitochondrial part;organelle lumen;organelle part	Carbon fixation pathways in prokaryotes;Glycolysis / Gluconeogenesis;Methane metabolism;Propanoate metabolism;Pyruvate metabolism	GO:0006066;GO:0006067;GO:0006069;GO:0006082;GO:0006083;GO:0006084;GO:0006085;GO:0006732;GO:0006805;GO:0008152;GO:0009058;GO:0009108;GO:0009987;GO:0016053;GO:0019413;GO:0019427;GO:0019541;GO:0019542;GO:0019752;GO:0032787;GO:0034308;GO:0042180;GO:0043436;GO:0044237;GO:0044249;GO:0044281;GO:0044283;GO:0046394;GO:0051186;GO:0051188;GO:0055114	GO:0000166;GO:0003824;GO:0003987;GO:0005488;GO:0005524;GO:0016208;GO:0016405;GO:0016874;GO:0016877;GO:0016878;GO:0017076;GO:0030554;GO:0032553;GO:0032555;GO:0032559;GO:0035639	GO:0005759;GO:0031974;GO:0043233;GO:0044422;GO:0044424;GO:0044429;GO:0044444;GO:0044446;GO:0044464;GO:0070013	ko00010;ko00620;ko00640;ko00680;ko00720	74856.7	5.33268e-06	6.22964e-06	5.69148e-06	6.06886e-06	5.89925e-06	9.1996e-06	8.0938e-06	5.82346e-06	4.44651e-06	6.61631e-06	5.72168e-06	4.21511e-06	4.079e-06	5.31168e-06	5.56267e-06	5.10118e-06
Q9NR19;Q9NR19-2	ACSS2	Acetyl-coenzyme A synthetase, cytoplasmic;Isoform 2 of Acetyl-coenzyme A synthetase, cytoplasmic	ACSA_HUMAN	acetate biosynthetic process;acetate metabolic process;acetyl-CoA biosynthetic process;acetyl-CoA biosynthetic process from acetate;acetyl-CoA metabolic process;alcohol metabolic process;biosynthetic process;carboxylic acid biosynthetic process;carboxylic acid metabolic process;cellular biosynthetic process;cellular ketone metabolic process;cellular metabolic process;cellular process;coenzyme bio…	acetate-CoA ligase activity;acid-thiol ligase activity;adenyl nucleotide binding;adenyl ribonucleotide binding;AMP binding;ATP binding;binding;catalytic activity;CoA-ligase activity;ligase activity;ligase activity, forming carbon-sulfur bonds;nucleotide binding;purine nucleotide binding;purine ribonucleoside triphosphate binding;purine ribonucleotide binding;ribonucleotide binding	cell part;cytoplasm;cytoplasmic part;cytosol;intracellular membrane-bounded organelle;intracellular organelle;intracellular organelle part;intracellular part;membrane-bounded organelle;nuclear part;nucleoplasm;organelle;organelle part	Carbon fixation pathways in prokaryotes;Glycolysis / Gluconeogenesis;Methane metabolism;Propanoate metabolism;Pyruvate metabolism	GO:0006066;GO:0006067;GO:0006069;GO:0006082;GO:0006083;GO:0006084;GO:0006085;GO:0006629;GO:0006732;GO:0006805;GO:0008152;GO:0008610;GO:0009058;GO:0009108;GO:0009987;GO:0016053;GO:0019413;GO:0019427;GO:0019541;GO:0019542;GO:0019752;GO:0032787;GO:0034308;GO:0042180;GO:0043436;GO:0044237;GO:0044238;GO:0044249;GO:0044281;GO:0044283;GO:0046394;GO:0051186;GO:0051188;GO:0055114	GO:0000166;GO:0003824;GO:0003987;GO:0005488;GO:0005524;GO:0016208;GO:0016405;GO:0016874;GO:0016877;GO:0016878;GO:0017076;GO:0030554;GO:0032553;GO:0032555;GO:0032559;GO:0035639	GO:0005654;GO:0005737;GO:0005829;GO:0043226;GO:0043227;GO:0043229;GO:0043231;GO:0044422;GO:0044424;GO:0044428;GO:0044444;GO:0044446;GO:0044464	ko00010;ko00620;ko00640;ko00680;ko00720	78579.6	7.32126e-06	5.37658e-06	5.12933e-06	8.89616e-06	7.94712e-06	1.14935e-05	5.10011e-06	9.08688e-06	4.2e-06	8.52497e-06	4.63153e-06	9.19504e-06	6.06299e-06	1.07599e-05	8.96497e-06	4.64138e-06
P68133	ACTA1	Actin, alpha skeletal muscle	ACTS_HUMAN	actin cytoskeleton organization;actin filament organization;actin filament-based movement;actin filament-based process;actin-mediated cell contraction;actin-myosin filament sliding;actomyosin structure organization;anatomical structure development;cell development;cell growth;cellular component movement;cellular component organization;cellular component organization at cellular level;cellular com…	adenyl nucleotide binding;adenyl ribonucleotide binding;ADP binding;ATP binding;binding;cytoskeletal protein binding;myosin binding;nucleotide binding;protein binding;purine nucleotide binding;purine ribonucleoside triphosphate binding;purine ribonucleotide binding;ribonucleotide binding;structural constituent of cytoskeleton;structural molecule activity;vinculin binding	actin cytoskeleton;actin filament;actin filament bundle;actomyosin;blood microparticle;cell part;contractile fiber part;cytoplasmic part;cytoskeletal part;cytoskeleton;cytosol;extracellular membrane-bounded organelle;extracellular organelle;extracellular region part;extracellular space;extracellular vesicular exosome;intracellular non-membrane-bounded organelle;intracellular organelle;intracellul…		GO:0003008;GO:0003012;GO:0006928;GO:0006936;GO:0006996;GO:0007010;GO:0007015;GO:0009605;GO:0009612;GO:0009628;GO:0009719;GO:0009725;GO:0009987;GO:0009991;GO:0010033;GO:0010035;GO:0010038;GO:0010226;GO:0014888;GO:0016043;GO:0016049;GO:0030029;GO:0030036;GO:0030048;GO:0030049;GO:0030240;GO:0031032;GO:0032501;GO:0032502;GO:0033275;GO:0040007;GO:0042221;GO:0043500;GO:0043501;GO:0043503;GO:0045214;GO:…	GO:0000166;GO:0005198;GO:0005200;GO:0005488;GO:0005515;GO:0005524;GO:0008092;GO:0017022;GO:0017076;GO:0017166;GO:0030554;GO:0032553;GO:0032555;GO:0032559;GO:0035639;GO:0043531	GO:0001725;GO:0005615;GO:0005829;GO:0005856;GO:0005865;GO:0005884;GO:0005886;GO:0015629;GO:0016020;GO:0030017;GO:0031982;GO:0031988;GO:0032432;GO:0032991;GO:0042383;GO:0042641;GO:0043226;GO:0043227;GO:0043228;GO:0043229;GO:0043230;GO:0043232;GO:0043234;GO:0044421;GO:0044422;GO:0044424;GO:0044430;GO:0044444;GO:0044446;GO:0044449;GO:0044464;GO:0065010;GO:0070062;GO:0072562		42051	0.00201083	0.00246992	0.000629195	0.000544065	0.000480791	0.000531969	0.00267723	0.00168375	0.00224006	0.00223646	0.00362093	0.00267154	0.00299984	0.00318503	0.00237404	0.00317936
P62736	ACTA2	Actin, aortic smooth muscle	ACTA_HUMAN	anatomical structure development;biological regulation;cell development;cellular developmental process;cellular process;circulatory system process;developmental process;glomerular mesangial cell development;mesangial cell development;multicellular organismal process;multi-organism process;muscle contraction;muscle system process;regulation of anatomical structure size;regulation of biological qua…	adenyl nucleotide binding;adenyl ribonucleotide binding;ATP binding;binding;enzyme binding;kinase binding;nucleotide binding;protein binding;protein kinase binding;purine nucleotide binding;purine ribonucleoside triphosphate binding;purine ribonucleotide binding;ribonucleotide binding	actin cytoskeleton;cell part;contractile fiber;contractile fiber part;cytoplasm;cytoplasmic part;cytoskeleton;cytosol;extracellular membrane-bounded organelle;extracellular organelle;extracellular region part;extracellular space;extracellular vesicular exosome;intracellular non-membrane-bounded organelle;intracellular organelle;intracellular part;macromolecular complex;membrane-bounded organelle;…	Vascular smooth muscle contraction	GO:0003008;GO:0003012;GO:0003013;GO:0003018;GO:0006936;GO:0006939;GO:0008217;GO:0009607;GO:0009615;GO:0009987;GO:0014829;GO:0032501;GO:0032502;GO:0035150;GO:0042310;GO:0048468;GO:0048856;GO:0048869;GO:0050880;GO:0050896;GO:0051704;GO:0051707;GO:0065007;GO:0065008;GO:0072143;GO:0072144;GO:0090066	GO:0000166;GO:0005488;GO:0005515;GO:0005524;GO:0017076;GO:0019899;GO:0019900;GO:0019901;GO:0030554;GO:0032553;GO:0032555;GO:0032559;GO:0035639	GO:0005615;GO:0005737;GO:0005829;GO:0005856;GO:0015629;GO:0030485;GO:0031982;GO:0031988;GO:0032991;GO:0043226;GO:0043227;GO:0043228;GO:0043229;GO:0043230;GO:0043232;GO:0043234;GO:0043292;GO:0044421;GO:0044422;GO:0044424;GO:0044444;GO:0044449;GO:0044464;GO:0065010;GO:0070062	ko04270	42009	0.000193946	0.000227159	0.000302666	0.000196099	0.00013887	0.000132173	0.000384742	9.61742e-05	0.00019951	8.56099e-05	0.000218518	0.000194702	0.000491275	0.000137965	0.000174342	0.000337631
P60709	ACTB	Actin, cytoplasmic 1	ACTB_HUMAN	adherens junction organization;anatomical structure development;anatomical structure homeostasis;ATP-dependent chromatin remodeling;axon guidance;biological adhesion;biological regulation;blood coagulation;cell adhesion;cell junction assembly;cell junction organization;cell surface receptor linked signaling pathway;cell-cell adhesion;cell-cell junction organization;cellular component assembly;cel…	adenyl nucleotide binding;adenyl ribonucleotide binding;ATP binding;binding;cytoskeletal protein binding;enzyme binding;identical protein binding;kinesin binding;nitric-oxide synthase binding;nucleotide binding;protein binding;purine nucleotide binding;purine ribonucleoside triphosphate binding;purine ribonucleotide binding;ribonucleotide binding;structural constituent of cytoskeleton;structural …	adherens junction;anchoring junction;axon;blood microparticle;cell cortex part;cell junction;cell part;cell projection;cell-substrate adherens junction;cell-substrate junction;chromatin;chromosomal part;cortical cytoskeleton;cytoplasm;cytoplasmic part;cytoskeletal part;cytoskeleton;cytosol;extracellular membrane-bounded organelle;extracellular organelle;extracellular region part;extracellular spa…	Adherens junction;Arrhythmogenic right ventricular cardiomyopathy (ARVC);Bacterial invasion of epithelial cells;Dilated cardiomyopathy;Focal adhesion;Hypertrophic cardiomyopathy (HCM);Leukocyte transendothelial migration;Pathogenic Escherichia coli infection;Phagosome;Phototransduction - fly;Regulation of actin cytoskeleton;Shigellosis;Tight junction;Vibrio cholerae infection;Viral myocarditis	GO:0001894;GO:0001895;GO:0002376;GO:0006325;GO:0006338;GO:0006457;GO:0006458;GO:0006928;GO:0006935;GO:0006950;GO:0006952;GO:0006955;GO:0006996;GO:0007155;GO:0007165;GO:0007166;GO:0007167;GO:0007169;GO:0007264;GO:0007411;GO:0007596;GO:0007599;GO:0008152;GO:0009605;GO:0009987;GO:0010033;GO:0016043;GO:0016337;GO:0016568;GO:0019538;GO:0021762;GO:0022607;GO:0022610;GO:0032501;GO:0032502;GO:0034109;GO:…	GO:0000166;GO:0005198;GO:0005200;GO:0005488;GO:0005515;GO:0005524;GO:0008092;GO:0008134;GO:0017076;GO:0019894;GO:0019899;GO:0030554;GO:0030957;GO:0032553;GO:0032555;GO:0032559;GO:0035639;GO:0042802;GO:0050998	GO:0000123;GO:0000785;GO:0000790;GO:0005615;GO:0005654;GO:0005737;GO:0005829;GO:0005856;GO:0005886;GO:0005912;GO:0005924;GO:0005925;GO:0014069;GO:0016020;GO:0030054;GO:0030055;GO:0030424;GO:0030529;GO:0030863;GO:0031982;GO:0031988;GO:0032991;GO:0034708;GO:0035097;GO:0035267;GO:0042995;GO:0043005;GO:0043189;GO:0043226;GO:0043227;GO:0043228;GO:0043229;GO:0043230;GO:0043232;GO:0043234;GO:0044421;GO:…	ko04145;ko04510;ko04520;ko04530;ko04670;ko04745;ko04810;ko05100;ko05110;ko05130;ko05131;ko05410;ko05412;ko05414;ko05416	41736.7	0.0248379	0.0292531	0.0292017	0.0262174	0.0259533	0.0283437	0.0326688	0.0219256	0.0254925	0.0234135	0.0369651	0.034146	0.0395184	0.0300451	0.0289655	0.0338018
Q562R1	ACTBL2	Beta-actin-like protein 2	ACTBL_HUMAN		adenyl nucleotide binding;adenyl ribonucleotide binding;ATP binding;binding;nucleotide binding;purine nucleotide binding;purine ribonucleoside triphosphate binding;purine ribonucleotide binding;ribonucleotide binding	cell part;cytoplasm;cytoskeleton;extracellular membrane-bounded organelle;extracellular organelle;extracellular region part;extracellular space;extracellular vesicular exosome;intracellular non-membrane-bounded organelle;intracellular organelle;intracellular part;membrane-bounded organelle;membrane-bounded vesicle;non-membrane-bounded organelle;organelle;vesicle			GO:0000166;GO:0005488;GO:0005524;GO:0017076;GO:0030554;GO:0032553;GO:0032555;GO:0032559;GO:0035639	GO:0005615;GO:0005737;GO:0005856;GO:0031982;GO:0031988;GO:0043226;GO:0043227;GO:0043228;GO:0043229;GO:0043230;GO:0043232;GO:0044421;GO:0044424;GO:0044464;GO:0065010;GO:0070062		42003.2	0.0043847	0.00502976	0.0043425	0.00176134	0.00181619	0.00260389	0.0029264	0.00217467	0.00327223	0.00162122	0.0032579	0.00452062	0.00606444	0.00604074	0.00458225	0.0061721
P68032	ACTC1	Actin, alpha cardiac muscle 1	ACTC_HUMAN	actin cytoskeleton organization;actin filament organization;actin filament-based movement;actin filament-based process;actin-mediated cell contraction;actin-myosin filament sliding;actomyosin structure organization;anatomical structure formation involved in morphogenesis;anatomical structure morphogenesis;apoptosis;biological regulation;cardiac muscle contraction;cardiac muscle tissue morphogenes…	adenyl nucleotide binding;adenyl ribonucleotide binding;ATP binding;ATPase activity;binding;catalytic activity;cytoskeletal protein binding;hydrolase activity;hydrolase activity, acting on acid anhydrides;hydrolase activity, acting on acid anhydrides, in phosphorus-containing anhydrides;myosin binding;nucleoside-triphosphatase activity;nucleotide binding;protein binding;purine nucleotide binding;…	actin filament;actomyosin, actin part;adherens junction;anchoring junction;blood microparticle;cell junction;cell part;cell-substrate adherens junction;cell-substrate junction;contractile fiber part;cytoplasm;cytoplasmic part;cytoskeletal part;cytosol;extracellular membrane-bounded organelle;extracellular organelle;extracellular region part;extracellular space;extracellular vesicular exosome;foca…	Cardiac muscle contraction;Dilated cardiomyopathy;Hypertrophic cardiomyopathy (HCM)	GO:0003008;GO:0003012;GO:0003013;GO:0003015;GO:0006915;GO:0006928;GO:0006936;GO:0006941;GO:0006996;GO:0007010;GO:0007015;GO:0008152;GO:0008219;GO:0009653;GO:0009987;GO:0010033;GO:0010927;GO:0010941;GO:0012501;GO:0016043;GO:0016265;GO:0022607;GO:0030029;GO:0030036;GO:0030048;GO:0030049;GO:0030239;GO:0030240;GO:0031032;GO:0032501;GO:0032502;GO:0033275;GO:0042221;GO:0042493;GO:0042981;GO:0043066;GO:…	GO:0000166;GO:0003824;GO:0005488;GO:0005515;GO:0005524;GO:0008092;GO:0016462;GO:0016787;GO:0016817;GO:0016818;GO:0016887;GO:0017022;GO:0017076;GO:0017111;GO:0030554;GO:0032553;GO:0032555;GO:0032559;GO:0035639	GO:0005615;GO:0005737;GO:0005829;GO:0005884;GO:0005912;GO:0005924;GO:0005925;GO:0016020;GO:0030017;GO:0030054;GO:0030055;GO:0031674;GO:0031982;GO:0031988;GO:0032991;GO:0042643;GO:0043226;GO:0043227;GO:0043230;GO:0043234;GO:0044421;GO:0044422;GO:0044424;GO:0044430;GO:0044444;GO:0044446;GO:0044449;GO:0044464;GO:0065010;GO:0070062;GO:0070161;GO:0072562	ko04260;ko05410;ko05414	42019	0.054815	0.062276	0.0697211	0.0715754	0.0547011	0.0654809	0.0700451	0.0531397	0.0548562	0.055278	0.075841	0.0592814	0.0632193	0.0642751	0.0540773	0.0658829
P63261	ACTG1	Actin, cytoplasmic 2	ACTG_HUMAN	actin cytoskeleton organization;actin filament-based process;actomyosin structure organization;adherens junction organization;anatomical structure homeostasis;axon guidance;biological adhesion;biological regulation;cell adhesion;cell junction assembly;cell junction organization;cell surface receptor linked signaling pathway;cell-cell adhesion;cell-cell junction organization;cellular component ass…	adenyl nucleotide binding;adenyl ribonucleotide binding;ATP binding;binding;enzyme binding;identical protein binding;nucleotide binding;protein binding;purine nucleotide binding;purine ribonucleoside triphosphate binding;purine ribonucleotide binding;ribonucleotide binding;structural constituent of cytoskeleton;structural molecule activity;ubiquitin protein ligase binding	blood microparticle;cell part;contractile fiber;cytoplasmic part;cytoskeletal part;cytoskeleton;cytosol;extracellular membrane-bounded organelle;extracellular organelle;extracellular region part;extracellular space;extracellular vesicular exosome;filamentous actin;intracellular membrane-bounded organelle;intracellular non-membrane-bounded organelle;intracellular organelle;intracellular organelle …	Adherens junction;Arrhythmogenic right ventricular cardiomyopathy (ARVC);Bacterial invasion of epithelial cells;Dilated cardiomyopathy;Focal adhesion;Hypertrophic cardiomyopathy (HCM);Leukocyte transendothelial migration;Pathogenic Escherichia coli infection;Phagosome;Phototransduction - fly;Regulation of actin cytoskeleton;Shigellosis;Tight junction;Vibrio cholerae infection;Viral myocarditis	GO:0001894;GO:0001895;GO:0002376;GO:0006928;GO:0006935;GO:0006950;GO:0006952;GO:0006955;GO:0006996;GO:0007010;GO:0007155;GO:0007165;GO:0007166;GO:0007167;GO:0007169;GO:0007264;GO:0007411;GO:0009605;GO:0009987;GO:0010033;GO:0016043;GO:0016337;GO:0022607;GO:0022610;GO:0030029;GO:0030036;GO:0031032;GO:0034109;GO:0034329;GO:0034330;GO:0034332;GO:0035556;GO:0035924;GO:0040011;GO:0042221;GO:0042330;GO:…	GO:0000166;GO:0005198;GO:0005200;GO:0005488;GO:0005515;GO:0005524;GO:0017076;GO:0019899;GO:0030554;GO:0031625;GO:0032553;GO:0032555;GO:0032559;GO:0035639;GO:0042802	GO:0005615;GO:0005634;GO:0005829;GO:0005856;GO:0005886;GO:0016020;GO:0030016;GO:0031941;GO:0031982;GO:0031988;GO:0032991;GO:0043226;GO:0043227;GO:0043228;GO:0043229;GO:0043230;GO:0043231;GO:0043232;GO:0043234;GO:0043292;GO:0044421;GO:0044422;GO:0044424;GO:0044430;GO:0044444;GO:0044446;GO:0044464;GO:0065010;GO:0070062;GO:0072562	ko04145;ko04510;ko04520;ko04530;ko04670;ko04745;ko04810;ko05100;ko05110;ko05130;ko05131;ko05410;ko05412;ko05414;ko05416	41792.8	0.000858918	0.00139931	0.00126664	0.00095606	0.00129653	0.00101755	0.00139292	0.000766175	0.00129521	0.00123417	0.00174297	0.00122118	0.00173474	0.00150522	0.00121888	0.00165478
O96019	ACTL6A	Actin-like protein 6A	ACL6A_HUMAN	anatomical structure development;ATP-dependent chromatin remodeling;biological regulation;biosynthetic process;cellular biosynthetic process;cellular component organization;cellular component organization at cellular level;cellular component organization or biogenesis;cellular component organization or biogenesis at cellular level;cellular macromolecule biosynthetic process;cellular macromolecule…	binding;chromatin binding;protein binding transcription factor activity;transcription coactivator activity;transcription cofactor activity;transcription factor binding transcription factor activity	cell part;chromatin;chromatin remodeling complex;chromosomal part;DNA helicase complex;H4/H2A histone acetyltransferase complex;histone acetyltransferase complex;Ino80 complex;intracellular membrane-bounded organelle;intracellular organelle;intracellular organelle part;intracellular part;macromolecular complex;membrane;membrane-bounded organelle;npBAF complex;NuA4 histone acetyltransferase comple…		GO:0003407;GO:0006139;GO:0006259;GO:0006281;GO:0006310;GO:0006325;GO:0006338;GO:0006351;GO:0006355;GO:0006357;GO:0006464;GO:0006473;GO:0006475;GO:0006807;GO:0006950;GO:0006974;GO:0006996;GO:0007165;GO:0007399;GO:0008152;GO:0009058;GO:0009059;GO:0009889;GO:0009987;GO:0010468;GO:0010556;GO:0016043;GO:0016070;GO:0016568;GO:0016569;GO:0016570;GO:0016573;GO:0018193;GO:0018205;GO:0018393;GO:0018394;GO:…	GO:0000988;GO:0000989;GO:0003682;GO:0003712;GO:0003713;GO:0005488	GO:0000123;GO:0000785;GO:0000790;GO:0005634;GO:0005654;GO:0005886;GO:0016020;GO:0016514;GO:0016585;GO:0031011;GO:0032991;GO:0033202;GO:0035267;GO:0043189;GO:0043226;GO:0043227;GO:0043229;GO:0043231;GO:0043234;GO:0044422;GO:0044424;GO:0044427;GO:0044428;GO:0044446;GO:0044451;GO:0044454;GO:0044464;GO:0070603;GO:0071564		47461	5.49436e-05	2.94072e-05	2.16308e-05	2.67086e-05	3.17195e-05	3.11656e-05	2.58124e-05	4.73682e-05	1.91486e-05	3.98183e-05	2.11923e-05	2.10535e-05	4.22624e-05	1.89988e-05	3.06805e-05	2.2874e-05
P12814	ACTN1	Alpha-actinin-1	ACTN1_HUMAN	actin crosslink formation;actin cytoskeleton organization;actin filament bundle assembly;actin filament organization;actin filament-based process;biological regulation;blood coagulation;cell activation;cell junction assembly;cell junction organization;cell-substrate junction assembly;cellular component assembly;cellular component assembly at cellular level;cellular component organization;cellular…	binding;calcium ion binding;cation binding;cytoskeletal protein binding;double-stranded RNA binding;integrin binding;ion binding;ion channel binding;ligand-dependent nuclear receptor transcription coactivator activity;metal ion binding;nucleic acid binding;protein binding;protein binding transcription factor activity;protein complex binding;receptor binding;RNA binding;transcription coactivator a…	actin filament bundle;actomyosin;adherens junction;anchoring junction;cell cortex part;cell junction;cell part;cell projection;cell projection part;cell-cell adherens junction;cell-cell junction;cell-substrate adherens junction;cell-substrate junction;contractile fiber part;cortical actin cytoskeleton;cortical cytoskeleton;cytoplasm;cytoplasmic membrane-bounded vesicle lumen;cytoplasmic part;cyto…	Adherens junction;Amoebiasis;Arrhythmogenic right ventricular cardiomyopathy (ARVC);Focal adhesion;Leukocyte transendothelial migration;Regulation of actin cytoskeleton;Systemic lupus erythematosus;Tight junction	GO:0001775;GO:0002576;GO:0006810;GO:0006887;GO:0006996;GO:0007010;GO:0007015;GO:0007044;GO:0007596;GO:0007599;GO:0009987;GO:0010941;GO:0016043;GO:0016192;GO:0022607;GO:0030029;GO:0030036;GO:0030168;GO:0030198;GO:0032501;GO:0032879;GO:0032940;GO:0034329;GO:0034330;GO:0042981;GO:0043062;GO:0043067;GO:0046903;GO:0048041;GO:0048519;GO:0048523;GO:0050789;GO:0050794;GO:0050817;GO:0050878;GO:0051017;GO:…	GO:0000988;GO:0000989;GO:0003676;GO:0003712;GO:0003713;GO:0003723;GO:0003725;GO:0005102;GO:0005178;GO:0005488;GO:0005509;GO:0005515;GO:0008092;GO:0017166;GO:0030374;GO:0032403;GO:0043167;GO:0043169;GO:0044325;GO:0046872	GO:0001725;GO:0001726;GO:0005576;GO:0005615;GO:0005634;GO:0005737;GO:0005829;GO:0005856;GO:0005886;GO:0005911;GO:0005912;GO:0005913;GO:0005916;GO:0005924;GO:0005925;GO:0016020;GO:0030018;GO:0030054;GO:0030055;GO:0030863;GO:0030864;GO:0031093;GO:0031143;GO:0031974;GO:0031982;GO:0031983;GO:0031988;GO:0032432;GO:0034774;GO:0042641;GO:0042995;GO:0043005;GO:0043197;GO:0043226;GO:0043227;GO:0043228;GO:…	ko04510;ko04520;ko04530;ko04670;ko04810;ko05146;ko05322;ko05412	103058	0.00433265	0.00412182	0.00456407	0.00447503	0.00482371	0.00475454	0.00416673	0.00375277	0.00371482	0.00376926	0.00511864	0.00510707	0.00492591	0.00543127	0.00473346	0.00485527
P35609;P35609-2	ACTN2	Alpha-actinin-2;Isoform 2 of Alpha-actinin-2	ACTN2_HUMAN	actin filament-based movement;actin filament-based process;actin-mediated cell contraction;actin-myosin filament sliding;biological adhesion;biological regulation;blood coagulation;cell activation;cell adhesion;cell communication;cell junction assembly;cell junction organization;cell projection assembly;cell projection organization;cell-cell signaling;cell-substrate junction assembly;cellular che…	binding;calcium ion binding;cation binding;cytoskeletal protein binding;FATZ binding;identical protein binding;integrin binding;ion binding;ion channel binding;ligand-dependent nuclear receptor transcription coactivator activity;metal ion binding;protein binding;protein binding transcription factor activity;protein complex binding;protein dimerization activity;protein domain specific binding;rece…	actin filament;adherens junction;anchoring junction;cell cortex part;cell junction;cell part;cell projection;cell projection part;cell-substrate adherens junction;cell-substrate junction;contractile fiber part;cortical actin cytoskeleton;cortical cytoskeleton;cytoplasmic membrane-bounded vesicle lumen;cytoplasmic part;cytoplasmic vesicle part;cytoskeletal part;cytoskeleton;cytosol;dendritic spine…	Adherens junction;Amoebiasis;Arrhythmogenic right ventricular cardiomyopathy (ARVC);Focal adhesion;Leukocyte transendothelial migration;Regulation of actin cytoskeleton;Systemic lupus erythematosus;Tight junction	GO:0001775;GO:0002576;GO:0006461;GO:0006810;GO:0006873;GO:0006887;GO:0006928;GO:0007044;GO:0007154;GO:0007155;GO:0007267;GO:0007268;GO:0007596;GO:0007599;GO:0009987;GO:0010941;GO:0010959;GO:0016043;GO:0016192;GO:0019725;GO:0022607;GO:0022610;GO:0023052;GO:0030029;GO:0030030;GO:0030031;GO:0030035;GO:0030048;GO:0030049;GO:0030168;GO:0032501;GO:0032879;GO:0032880;GO:0032940;GO:0033275;GO:0034329;GO:…	GO:0000988;GO:0000989;GO:0003712;GO:0003713;GO:0005102;GO:0005178;GO:0005198;GO:0005488;GO:0005509;GO:0005515;GO:0008092;GO:0008307;GO:0010861;GO:0019904;GO:0030374;GO:0030375;GO:0030545;GO:0030546;GO:0031432;GO:0032403;GO:0042802;GO:0043167;GO:0043169;GO:0044325;GO:0046872;GO:0046983;GO:0051373;GO:0070080	GO:0005576;GO:0005829;GO:0005856;GO:0005884;GO:0005912;GO:0005924;GO:0005925;GO:0030018;GO:0030054;GO:0030055;GO:0030175;GO:0030863;GO:0030864;GO:0031093;GO:0031143;GO:0031974;GO:0031982;GO:0031983;GO:0031988;GO:0032991;GO:0034774;GO:0042995;GO:0043005;GO:0043197;GO:0043226;GO:0043227;GO:0043228;GO:0043229;GO:0043230;GO:0043232;GO:0043233;GO:0043234;GO:0044309;GO:0044421;GO:0044422;GO:0044424;GO:…	ko04510;ko04520;ko04530;ko04670;ko04810;ko05146;ko05322;ko05412	103854	0.000144787	0.000165391	0.000196986	0.000154763	0.000168768	0.000163138	0.000169487	0.000125517	0.000162014	0.000129715	0.000196026	0.000156562	0.000184394	0.000153994	0.000168696	0.000189407
Q08043	ACTN3	Alpha-actinin-3	ACTN3_HUMAN	actin filament-based movement;actin filament-based process;actin-mediated cell contraction;actin-myosin filament sliding;biological regulation;cell junction assembly;cell junction organization;cell-substrate junction assembly;cellular component assembly;cellular component assembly at cellular level;cellular component movement;cellular component organization;cellular component organization at cell…	binding;calcium ion binding;cation binding;identical protein binding;integrin binding;ion binding;metal ion binding;protein binding;protein complex binding;protein dimerization activity;protein homodimerization activity;receptor binding;structural constituent of muscle;structural molecule activity	actin filament;adherens junction;anchoring junction;cell junction;cell part;cell projection;cell-substrate adherens junction;cell-substrate junction;cytoplasmic part;cytoskeletal part;cytosol;extracellular membrane-bounded organelle;extracellular organelle;extracellular region part;extracellular vesicular exosome;focal adhesion;intracellular organelle part;intracellular part;macromolecular comple…	Adherens junction;Amoebiasis;Arrhythmogenic right ventricular cardiomyopathy (ARVC);Focal adhesion;Leukocyte transendothelial migration;Regulation of actin cytoskeleton;Systemic lupus erythematosus;Tight junction	GO:0006928;GO:0007044;GO:0009987;GO:0010941;GO:0016043;GO:0022607;GO:0030029;GO:0030048;GO:0030049;GO:0033275;GO:0034329;GO:0034330;GO:0042981;GO:0043067;GO:0048041;GO:0050789;GO:0050794;GO:0065007;GO:0070252;GO:0071840;GO:0071841;GO:0071842;GO:0071844	GO:0005102;GO:0005178;GO:0005198;GO:0005488;GO:0005509;GO:0005515;GO:0008307;GO:0032403;GO:0042802;GO:0042803;GO:0043167;GO:0043169;GO:0046872;GO:0046983	GO:0005829;GO:0005884;GO:0005912;GO:0005924;GO:0005925;GO:0030054;GO:0030055;GO:0031143;GO:0031982;GO:0031988;GO:0032991;GO:0042995;GO:0043226;GO:0043227;GO:0043230;GO:0043234;GO:0044421;GO:0044422;GO:0044424;GO:0044430;GO:0044444;GO:0044446;GO:0044464;GO:0065010;GO:0070062;GO:0070161	ko04510;ko04520;ko04530;ko04670;ko04810;ko05146;ko05322;ko05412	103241	7.02573e-05	5.9653e-05	6.30154e-05	7.97655e-05	8.93828e-05	8.48847e-05	8.99264e-06	6.58337e-05	5.46737e-05	7.3326e-05	7.58774e-05	8.75094e-05	7.59163e-05	0.000102157	7.76407e-05	6.67043e-05
O43707	ACTN4	Alpha-actinin-4	ACTN4_HUMAN	actin cytoskeleton organization;actin filament bundle assembly;actin filament organization;actin filament-based process;biological regulation;blood coagulation;cell activation;cell junction assembly;cell junction organization;cell-cell junction assembly;cell-cell junction organization;cellular component assembly;cellular component assembly at cellular level;cellular component organization;cellula…	actin binding;actin filament binding;binding;calcium ion binding;cation binding;cytoskeletal protein binding;hormone receptor binding;identical protein binding;integrin binding;ion binding;ligand-dependent nuclear receptor transcription coactivator activity;metal ion binding;nuclear hormone receptor binding;nucleoside binding;protein binding;protein binding transcription factor activity;protein c…	actin filament bundle;actomyosin;adherens junction;anchoring junction;cell cortex part;cell junction;cell part;cell projection;cell-cell junction;cell-substrate adherens junction;cell-substrate junction;contractile fiber part;cortical cytoskeleton;cytoplasm;cytoplasmic membrane-bounded vesicle lumen;cytoplasmic part;cytoplasmic vesicle part;cytoskeletal part;cytoskeleton;extracellular membrane-bo…	Adherens junction;Amoebiasis;Arrhythmogenic right ventricular cardiomyopathy (ARVC);Focal adhesion;Leukocyte transendothelial migration;Regulation of actin cytoskeleton;Systemic lupus erythematosus;Tight junction	GO:0001666;GO:0001775;GO:0002028;GO:0002576;GO:0006810;GO:0006887;GO:0006950;GO:0006996;GO:0007010;GO:0007015;GO:0007043;GO:0007165;GO:0007596;GO:0007599;GO:0009987;GO:0010155;GO:0010941;GO:0010959;GO:0015031;GO:0016043;GO:0016192;GO:0022607;GO:0022898;GO:0030029;GO:0030036;GO:0030100;GO:0030168;GO:0030522;GO:0032409;GO:0032411;GO:0032412;GO:0032414;GO:0032415;GO:0032417;GO:0032501;GO:0032879;GO:…	GO:0000988;GO:0000989;GO:0001882;GO:0003712;GO:0003713;GO:0003779;GO:0005102;GO:0005178;GO:0005488;GO:0005509;GO:0005515;GO:0008092;GO:0008134;GO:0030374;GO:0032403;GO:0035257;GO:0042802;GO:0042803;GO:0042974;GO:0043167;GO:0043169;GO:0046872;GO:0046983;GO:0051015;GO:0051427	GO:0001725;GO:0005576;GO:0005615;GO:0005634;GO:0005737;GO:0005856;GO:0005911;GO:0005912;GO:0005924;GO:0005925;GO:0030018;GO:0030054;GO:0030055;GO:0030529;GO:0030863;GO:0031093;GO:0031143;GO:0031974;GO:0031982;GO:0031983;GO:0031988;GO:0032432;GO:0032991;GO:0034774;GO:0042641;GO:0042995;GO:0043005;GO:0043226;GO:0043227;GO:0043228;GO:0043229;GO:0043230;GO:0043231;GO:0043232;GO:0043233;GO:0043234;GO:…	ko04510;ko04520;ko04530;ko04670;ko04810;ko05146;ko05322;ko05412	104854	0.000831777	0.000800764	0.0009044	0.000973924	0.000976308	0.000965425	0.000949352	0.000766351	0.000790052	0.000861731	0.00106206	0.00107604	0.0010218	0.00115396	0.00105595	0.00100216
Q9NZ32	ACTR10	Actin-related protein 10	ARP10_HUMAN	cellular component movement;cellular process;microtubule-based movement;microtubule-based process		cell part;cytoplasm;cytoskeletal part;dynactin complex;intracellular organelle part;intracellular part;macromolecular complex;microtubule associated complex;organelle part;protein complex		GO:0006928;GO:0007017;GO:0007018;GO:0009987		GO:0005737;GO:0005869;GO:0005875;GO:0032991;GO:0043234;GO:0044422;GO:0044424;GO:0044430;GO:0044446;GO:0044464		46307	8.95503e-06	1.06214e-05	1.20529e-05	9.70097e-06	9.36238e-06	1.06808e-05	1.12702e-05	9.07007e-06	8.84526e-06	8.22792e-06	1.26148e-05	1.03243e-05	1.08947e-05	1.06897e-05	8.91372e-06	1.06809e-05
P61163	ACTR1A	Alpha-centractin	ACTZ_HUMAN	antigen processing and presentation;antigen processing and presentation of exogenous antigen;antigen processing and presentation of exogenous peptide antigen;antigen processing and presentation of exogenous peptide antigen via MHC class II;antigen processing and presentation of peptide antigen;antigen processing and presentation of peptide antigen via MHC class II;antigen processing and presentat…	adenyl nucleotide binding;adenyl ribonucleotide binding;ATP binding;binding;nucleotide binding;purine nucleotide binding;purine ribonucleoside triphosphate binding;purine ribonucleotide binding;ribonucleotide binding	cell part;centrosome;cytoplasm;cytoplasmic part;cytoskeletal part;cytosol;dynactin complex;extracellular membrane-bounded organelle;extracellular organelle;extracellular region part;extracellular vesicular exosome;intracellular non-membrane-bounded organelle;intracellular organelle;intracellular organelle part;intracellular part;macromolecular complex;membrane-bounded organelle;membrane-bounded v…		GO:0000086;GO:0000278;GO:0002376;GO:0002478;GO:0002495;GO:0002504;GO:0006810;GO:0006996;GO:0007049;GO:0009987;GO:0016043;GO:0016192;GO:0019882;GO:0019884;GO:0019886;GO:0022402;GO:0048002;GO:0051234;GO:0071840;GO:0071841;GO:0071842	GO:0000166;GO:0005488;GO:0005524;GO:0017076;GO:0030554;GO:0032553;GO:0032555;GO:0032559;GO:0035639	GO:0005737;GO:0005813;GO:0005815;GO:0005829;GO:0005869;GO:0005875;GO:0031982;GO:0031988;GO:0032991;GO:0043226;GO:0043227;GO:0043228;GO:0043229;GO:0043230;GO:0043232;GO:0043234;GO:0044421;GO:0044422;GO:0044424;GO:0044430;GO:0044444;GO:0044446;GO:0044464;GO:0065010;GO:0070062		42613.7	8.5027e-05	8.72639e-05	0.000112985	9.39781e-05	0.000117894	8.4867e-05	0.000145669	5.34346e-05	0.000113631	9.55388e-05	8.78598e-05	6.72581e-05	7.55606e-05	7.1199e-05	8.22381e-05	7.42213e-05
P42025	ACTR1B	Beta-centractin	ACTY_HUMAN	antigen processing and presentation;antigen processing and presentation of exogenous antigen;antigen processing and presentation of exogenous peptide antigen;antigen processing and presentation of exogenous peptide antigen via MHC class II;antigen processing and presentation of peptide antigen;antigen processing and presentation of peptide antigen via MHC class II;antigen processing and presentat…	adenyl nucleotide binding;adenyl ribonucleotide binding;ATP binding;binding;nucleotide binding;purine nucleotide binding;purine ribonucleoside triphosphate binding;purine ribonucleotide binding;ribonucleotide binding	cell part;centrosome;cytoplasm;cytoplasmic part;cytoskeletal part;cytosol;dynactin complex;extracellular membrane-bounded organelle;extracellular organelle;extracellular region part;extracellular vesicular exosome;intracellular non-membrane-bounded organelle;intracellular organelle;intracellular organelle part;intracellular part;macromolecular complex;membrane;membrane-bounded organelle;membrane-…		GO:0002376;GO:0002478;GO:0002495;GO:0002504;GO:0019882;GO:0019884;GO:0019886;GO:0048002	GO:0000166;GO:0005488;GO:0005524;GO:0017076;GO:0030554;GO:0032553;GO:0032555;GO:0032559;GO:0035639	GO:0005737;GO:0005813;GO:0005815;GO:0005829;GO:0005869;GO:0005875;GO:0016020;GO:0031982;GO:0031988;GO:0032991;GO:0043226;GO:0043227;GO:0043228;GO:0043229;GO:0043230;GO:0043232;GO:0043234;GO:0044421;GO:0044422;GO:0044424;GO:0044430;GO:0044444;GO:0044446;GO:0044464;GO:0065010;GO:0070062		42293.4	4.98653e-05	5.97057e-05	6.73303e-05	6.94623e-05	6.93229e-05	6.42101e-05	6.36554e-05	4.88976e-05	6.04227e-05	6.22725e-05	7.62179e-05	6.6547e-05	6.88785e-05	7.95908e-05	6.33717e-05	7.20908e-05
P61160	ACTR2	Actin-related protein 2	ARP2_HUMAN	actin cytoskeleton organization;actin filament organization;actin filament-based process;actin nucleation;anatomical structure formation involved in morphogenesis;Arp2/3 complex-mediated actin nucleation;asymmetric cell division;axon guidance;biological regulation;cell cycle cytokinesis;cell cycle process;cell division;cell projection assembly;cell projection organization;cell surface receptor li…	adenyl nucleotide binding;adenyl ribonucleotide binding;ATP binding;binding;nucleotide binding;purine nucleotide binding;purine ribonucleoside triphosphate binding;purine ribonucleotide binding;ribonucleotide binding;structural constituent of cytoskeleton;structural molecule activity	actin cap;actin cytoskeleton;adherens junction;anchoring junction;Arp2/3 protein complex;cell cortex part;cell junction;cell part;cell projection;cell-substrate adherens junction;cell-substrate junction;cytoplasm;cytoplasmic part;cytoskeletal part;cytoskeleton;cytosol;extracellular membrane-bounded organelle;extracellular organelle;extracellular region part;extracellular vesicular exosome;focal a…		GO:0000910;GO:0002376;GO:0006810;GO:0006928;GO:0006935;GO:0006950;GO:0006952;GO:0006955;GO:0006996;GO:0007010;GO:0007015;GO:0007017;GO:0007018;GO:0007163;GO:0007165;GO:0007166;GO:0007167;GO:0007169;GO:0007264;GO:0007411;GO:0008064;GO:0008356;GO:0009605;GO:0009987;GO:0010638;GO:0010927;GO:0016043;GO:0016344;GO:0016482;GO:0022402;GO:0022607;GO:0030029;GO:0030030;GO:0030031;GO:0030036;GO:0030832;GO:…	GO:0000166;GO:0005198;GO:0005200;GO:0005488;GO:0005524;GO:0017076;GO:0030554;GO:0032553;GO:0032555;GO:0032559;GO:0035639	GO:0005737;GO:0005829;GO:0005856;GO:0005885;GO:0005912;GO:0005924;GO:0005925;GO:0015629;GO:0016020;GO:0030054;GO:0030055;GO:0030478;GO:0031982;GO:0031988;GO:0032991;GO:0042995;GO:0043226;GO:0043227;GO:0043228;GO:0043229;GO:0043230;GO:0043232;GO:0043234;GO:0044421;GO:0044422;GO:0044424;GO:0044430;GO:0044444;GO:0044446;GO:0044448;GO:0044464;GO:0065010;GO:0070062;GO:0070161		44760.8	0.000908665	0.000694266	0.000841254	0.000990028	0.000922901	0.00111811	0.000844857	0.000847578	0.000736918	0.000787545	0.000888375	0.00103047	0.00099295	0.00114362	0.000959336	0.000854624
P61158	ACTR3	Actin-related protein 3	ARP3_HUMAN	actin cytoskeleton organization;actin filament organization;actin filament-based process;actin nucleation;anatomical structure morphogenesis;Arp2/3 complex-mediated actin nucleation;asymmetric cell division;axon guidance;biological regulation;cell cycle cytokinesis;cell cycle process;cell division;cell part morphogenesis;cell projection morphogenesis;cell projection organization;cell surface rece…	adenyl nucleotide binding;adenyl ribonucleotide binding;ATP binding;binding;nucleotide binding;purine nucleotide binding;purine ribonucleoside triphosphate binding;purine ribonucleotide binding;ribonucleotide binding;structural constituent of cytoskeleton;structural molecule activity	actin cytoskeleton;actin filament;adherens junction;anchoring junction;Arp2/3 protein complex;cell junction;cell part;cell projection;cell-cell junction;cell-substrate adherens junction;cell-substrate junction;cytoplasmic part;cytoskeletal part;cytoskeleton;cytosol;excitatory synapse;extracellular membrane-bounded organelle;extracellular organelle;extracellular region part;extracellular vesicular…		GO:0000910;GO:0002376;GO:0006928;GO:0006935;GO:0006950;GO:0006952;GO:0006955;GO:0006996;GO:0007010;GO:0007015;GO:0007017;GO:0007018;GO:0007163;GO:0007165;GO:0007166;GO:0007167;GO:0007169;GO:0007264;GO:0007411;GO:0008064;GO:0008356;GO:0009605;GO:0009653;GO:0009743;GO:0009987;GO:0010033;GO:0010591;GO:0010592;GO:0010638;GO:0010720;GO:0010769;GO:0010975;GO:0016043;GO:0016344;GO:0022402;GO:0022603;GO:…	GO:0000166;GO:0005198;GO:0005200;GO:0005488;GO:0005524;GO:0017076;GO:0030554;GO:0032553;GO:0032555;GO:0032559;GO:0035639	GO:0000139;GO:0002102;GO:0005829;GO:0005856;GO:0005884;GO:0005885;GO:0005911;GO:0005912;GO:0005924;GO:0005925;GO:0015629;GO:0016020;GO:0030027;GO:0030054;GO:0030055;GO:0030056;GO:0031090;GO:0031982;GO:0031988;GO:0032991;GO:0042995;GO:0043226;GO:0043227;GO:0043228;GO:0043229;GO:0043230;GO:0043232;GO:0043234;GO:0044421;GO:0044422;GO:0044424;GO:0044430;GO:0044431;GO:0044444;GO:0044446;GO:0044464;GO:…		47371.2	0.00148605	0.00148545	0.00170188	0.00172311	0.0016584	0.00177194	0.00178272	0.001438	0.0015719	0.00152302	0.00204254	0.00190893	0.0019716	0.00215198	0.0016598	0.00179066
Q9P1U1	ACTR3B	Actin-related protein 3B	ARP3B_HUMAN	actin cytoskeleton organization;actin filament organization;actin filament-based process;actin nucleation;Arp2/3 complex-mediated actin nucleation;biological regulation;cellular component organization;cellular component organization at cellular level;cellular component organization or biogenesis;cellular component organization or biogenesis at cellular level;cellular process;cytoskeleton organiza…	adenyl nucleotide binding;adenyl ribonucleotide binding;ATP binding;binding;nucleotide binding;purine nucleotide binding;purine ribonucleoside triphosphate binding;purine ribonucleotide binding;ribonucleotide binding	Arp2/3 protein complex;cell part;cell projection;cytoplasm;cytoskeletal part;extracellular membrane-bounded organelle;extracellular organelle;extracellular region part;extracellular vesicular exosome;intracellular organelle part;intracellular part;macromolecular complex;membrane-bounded organelle;membrane-bounded vesicle;organelle;organelle part;protein complex;vesicle		GO:0006996;GO:0007010;GO:0007015;GO:0008064;GO:0009987;GO:0010638;GO:0016043;GO:0030029;GO:0030036;GO:0030832;GO:0030833;GO:0030838;GO:0031334;GO:0032271;GO:0032273;GO:0032535;GO:0032956;GO:0032970;GO:0033043;GO:0034314;GO:0043254;GO:0044087;GO:0045010;GO:0048518;GO:0048522;GO:0050789;GO:0050794;GO:0051128;GO:0051130;GO:0051493;GO:0051495;GO:0065007;GO:0065008;GO:0071840;GO:0071841;GO:0071842;GO:…	GO:0000166;GO:0005488;GO:0005524;GO:0017076;GO:0030554;GO:0032553;GO:0032555;GO:0032559;GO:0035639	GO:0005737;GO:0005885;GO:0031982;GO:0031988;GO:0032991;GO:0042995;GO:0043226;GO:0043227;GO:0043230;GO:0043234;GO:0044421;GO:0044422;GO:0044424;GO:0044430;GO:0044446;GO:0044464;GO:0065010;GO:0070062		47607.7	9.50459e-07	3.75079e-07	7.53386e-07	5.40485e-07	8.13043e-07	9.55848e-07	9.90217e-07	7.44784e-07	7.92746e-07	4.31943e-07	1.13135e-06	6.22056e-07	1.11671e-06	3.67711e-07	6.8313e-07	7.20124e-07
P07311	ACYP1	Acylphosphatase-1	ACYP1_HUMAN	cellular metabolic process;cellular process;metabolic process;phosphate-containing compound metabolic process;phosphorus metabolic process	acylphosphatase activity;catalytic activity;hydrolase activity;hydrolase activity, acting on acid anhydrides;hydrolase activity, acting on acid anhydrides, in phosphorus-containing anhydrides	extracellular membrane-bounded organelle;extracellular organelle;extracellular region part;extracellular vesicular exosome;membrane-bounded organelle;membrane-bounded vesicle;organelle;vesicle	Aminobenzoate degradation;Pyruvate metabolism	GO:0006793;GO:0006796;GO:0008152;GO:0009987;GO:0044237	GO:0003824;GO:0003998;GO:0016787;GO:0016817;GO:0016818	GO:0031982;GO:0031988;GO:0043226;GO:0043227;GO:0043230;GO:0044421;GO:0065010;GO:0070062	ko00620;ko00627	11260.8	3.65389e-06	3.71113e-06	4.04868e-06	4.51322e-06	4.27208e-06	3.81448e-06	4.08179e-06	3.11761e-06	4.08841e-06	3.68288e-06	4.35779e-06	4.08856e-06	4.01349e-06	4.90427e-06	2.58549e-06	4.318e-06
P14621	ACYP2	Acylphosphatase-2	ACYP2_HUMAN	cellular metabolic process;cellular process;metabolic process;phosphate-containing compound metabolic process;phosphorus metabolic process	acylphosphatase activity;catalytic activity;hydrolase activity;hydrolase activity, acting on acid anhydrides;hydrolase activity, acting on acid anhydrides, in phosphorus-containing anhydrides	cell part;cytoplasmic part;intracellular membrane-bounded organelle;intracellular organelle;intracellular part;membrane-bounded organelle;mitochondrion;organelle	Aminobenzoate degradation;Pyruvate metabolism	GO:0006793;GO:0006796;GO:0008152;GO:0009987;GO:0044237	GO:0003824;GO:0003998;GO:0016787;GO:0016817;GO:0016818	GO:0005739;GO:0043226;GO:0043227;GO:0043229;GO:0043231;GO:0044424;GO:0044444;GO:0044464	ko00620;ko00627	11139.6	5.23251e-07	3.75989e-07	4.00012e-07	7.00794e-07	7.57765e-07	8.90904e-07	6.83268e-07	6.833e-07	8.25775e-07	6.30431e-07	7.6521e-07	7.3497e-07	6.56894e-07	6.71072e-07	6.07576e-07	6.0581e-07
P00813	ADA	Adenosine deaminase	ADA_HUMAN	2'-deoxyribonucleotide metabolic process;adenosine catabolic process;adenosine metabolic process;aging;amine transport;anatomical structure development;B cell activation;B cell activation involved in immune response;B cell differentiation;behavior;biological regulation;biosynthetic process;catabolic process;cell activation;cell activation involved in immune response;cell differentiation;cellular …	adenosine deaminase activity;binding;catalytic activity;cation binding;deaminase activity;hydrolase activity;hydrolase activity, acting on carbon-nitrogen (but not peptide) bonds;hydrolase activity, acting on carbon-nitrogen (but not peptide) bonds, in cyclic amidines;ion binding;metal ion binding;nucleoside binding;purine nucleoside binding;transition metal ion binding;zinc ion binding	cell body;cell junction;cell part;cell projection cytoplasm;cell projection part;cell surface;cytoplasm;cytoplasmic membrane-bounded vesicle lumen;cytoplasmic part;cytoplasmic vesicle part;cytosol;dendrite cytoplasm;external side of plasma membrane;extracellular region part;extracellular space;intracellular membrane-bounded organelle;intracellular organelle;intracellular organelle part;intracellu…	Primary immunodeficiency;Purine metabolism	GO:0000302;GO:0001666;GO:0001775;GO:0001821;GO:0001829;GO:0001889;GO:0001890;GO:0002027;GO:0002252;GO:0002263;GO:0002285;GO:0002312;GO:0002313;GO:0002314;GO:0002335;GO:0002366;GO:0002376;GO:0002521;GO:0002634;GO:0002636;GO:0002682;GO:0002683;GO:0002684;GO:0002685;GO:0002686;GO:0002694;GO:0002696;GO:0002819;GO:0002821;GO:0002822;GO:0002824;GO:0002902;GO:0002903;GO:0002905;GO:0002906;GO:0006139;GO:…	GO:0001882;GO:0001883;GO:0003824;GO:0004000;GO:0005488;GO:0008270;GO:0016787;GO:0016810;GO:0016814;GO:0019239;GO:0043167;GO:0043169;GO:0046872;GO:0046914	GO:0000323;GO:0005615;GO:0005737;GO:0005764;GO:0005773;GO:0005829;GO:0005886;GO:0009897;GO:0009986;GO:0016020;GO:0030054;GO:0031974;GO:0031983;GO:0032838;GO:0032839;GO:0043025;GO:0043226;GO:0043227;GO:0043229;GO:0043231;GO:0043233;GO:0044297;GO:0044421;GO:0044422;GO:0044424;GO:0044425;GO:0044433;GO:0044444;GO:0044446;GO:0044459;GO:0044463;GO:0044464;GO:0060205	ko00230;ko05340	40764.4	6.86099e-06	4.4694e-06	6.09312e-06	5.20851e-06	5.80528e-06	6.55735e-06	4.1395e-06	5.15741e-06	3.73423e-06	3.38051e-06	5.30467e-06	6.37205e-06	6.79297e-06	7.79826e-06	4.47797e-06	4.57781e-06
Q9NZK5	ADA2	Adenosine deaminase 2	ADA2_HUMAN	adenosine catabolic process;adenosine metabolic process;biosynthetic process;catabolic process;cellular aromatic compound metabolic process;cellular biosynthetic process;cellular catabolic process;cellular metabolic compound salvage;cellular metabolic process;cellular nitrogen compound biosynthetic process;cellular nitrogen compound catabolic process;cellular nitrogen compound metabolic process;c…	adenosine deaminase activity;adenosine receptor binding;binding;carbohydrate binding;catalytic activity;cation binding;deaminase activity;glycoprotein binding;glycosaminoglycan binding;G-protein-coupled receptor binding;growth factor activity;heparin binding;hydrolase activity;hydrolase activity, acting on carbon-nitrogen (but not peptide) bonds;hydrolase activity, acting on carbon-nitrogen (but …	extracellular region part;extracellular space		GO:0006139;GO:0006144;GO:0006152;GO:0006154;GO:0006725;GO:0006807;GO:0007275;GO:0008152;GO:0009056;GO:0009058;GO:0009112;GO:0009113;GO:0009116;GO:0009119;GO:0009163;GO:0009164;GO:0009987;GO:0018130;GO:0032501;GO:0032502;GO:0034641;GO:0034654;GO:0034655;GO:0042278;GO:0042440;GO:0042451;GO:0042454;GO:0042455;GO:0043094;GO:0043096;GO:0043101;GO:0043103;GO:0044237;GO:0044238;GO:0044248;GO:0044249;GO:…	GO:0001664;GO:0001871;GO:0001948;GO:0003824;GO:0004000;GO:0005102;GO:0005488;GO:0005515;GO:0005539;GO:0008083;GO:0008201;GO:0008270;GO:0016787;GO:0016810;GO:0016814;GO:0019239;GO:0030246;GO:0030247;GO:0031685;GO:0042802;GO:0042803;GO:0043167;GO:0043169;GO:0043394;GO:0046872;GO:0046914;GO:0046983	GO:0005615;GO:0044421		58933.6	3.00033e-05	2.24526e-05	2.19556e-05	9.71234e-06	2.99916e-05	3.1824e-05	3.96248e-05	1.65416e-05	2.25426e-05	2.71743e-05	3.2533e-05	1.08346e-05	2.07148e-05	2.54784e-05	1.85445e-05	1.59315e-05
O14672	ADAM10	Disintegrin and metalloproteinase domain-containing protein 10	ADA10_HUMAN	axon guidance;biological regulation;cell activation;cell communication;cell surface receptor linked signaling pathway;cell-cell signaling;cellular component disassembly;cellular component disassembly at cellular level;cellular component organization;cellular component organization at cellular level;cellular component organization or biogenesis;cellular component organization or biogenesis at cell…	binding;catalytic activity;cation binding;endopeptidase activity;enzyme binding;hydrolase activity;identical protein binding;integrin binding;ion binding;kinase binding;metal ion binding;metalloendopeptidase activity;metallopeptidase activity;peptidase activity;peptidase activity, acting on L-amino acid peptides;protein binding;protein complex binding;protein dimerization activity;protein homodim…	adherens junction;anchoring junction;cell junction;cell part;cell surface;cell-substrate adherens junction;cell-substrate junction;cytoplasm;cytoplasmic membrane-bounded vesicle;cytoplasmic part;cytoplasmic vesicle;cytoskeletal part;endoplasmic reticulum part;extracellular membrane-bounded organelle;extracellular organelle;extracellular region part;extracellular vesicular exosome;focal adhesion;G…	Alzheimer's disease;Epithelial cell signaling in Helicobacter pylori infection	GO:0001558;GO:0001701;GO:0001775;GO:0002274;GO:0002376;GO:0002682;GO:0002684;GO:0002685;GO:0002687;GO:0002688;GO:0002690;GO:0006464;GO:0006468;GO:0006508;GO:0006509;GO:0006793;GO:0006796;GO:0006935;GO:0007154;GO:0007162;GO:0007165;GO:0007166;GO:0007167;GO:0007169;GO:0007173;GO:0007219;GO:0007220;GO:0007229;GO:0007267;GO:0007411;GO:0008152;GO:0008284;GO:0009605;GO:0009790;GO:0009792;GO:0009987;GO:…	GO:0003824;GO:0004175;GO:0004222;GO:0005102;GO:0005178;GO:0005488;GO:0005515;GO:0008233;GO:0008237;GO:0008270;GO:0016787;GO:0019899;GO:0019900;GO:0019901;GO:0032403;GO:0042802;GO:0042803;GO:0043167;GO:0043169;GO:0046872;GO:0046914;GO:0046983;GO:0070011	GO:0005634;GO:0005737;GO:0005794;GO:0005798;GO:0005886;GO:0005912;GO:0005924;GO:0005925;GO:0009986;GO:0014069;GO:0016020;GO:0016021;GO:0016023;GO:0030054;GO:0030055;GO:0031224;GO:0031410;GO:0031982;GO:0031988;GO:0043226;GO:0043227;GO:0043229;GO:0043230;GO:0043231;GO:0044421;GO:0044422;GO:0044424;GO:0044425;GO:0044430;GO:0044431;GO:0044432;GO:0044444;GO:0044446;GO:0044456;GO:0044464;GO:0065010;GO:…	ko05010;ko05120	84142.1	8.18912e-05	4.97377e-05	5.11492e-05	4.27946e-05	5.96907e-05	5.61234e-05	5.07908e-05	5.40821e-05	5.30277e-05	5.77772e-05	4.80177e-05	5.76464e-05	4.08587e-05	4.97532e-05	6.32719e-05	4.47464e-05
Q9H013;Q9H013-2	ADAM19	Disintegrin and metalloproteinase domain-containing protein 19;Isoform B of Disintegrin and metalloproteinase domain-containing protein 19	ADA19_HUMAN	anatomical structure development;developmental process;heart development;macromolecule metabolic process;membrane protein ectodomain proteolysis;membrane protein proteolysis;metabolic process;organ development;primary metabolic process;protein metabolic process;proteolysis	binding;catalytic activity;cation binding;endopeptidase activity;hydrolase activity;ion binding;metal ion binding;metalloendopeptidase activity;metallopeptidase activity;peptidase activity;peptidase activity, acting on L-amino acid peptides;transition metal ion binding;zinc ion binding	cell part;integral to membrane;intrinsic to membrane;membrane part		GO:0006508;GO:0006509;GO:0007507;GO:0008152;GO:0019538;GO:0032502;GO:0033619;GO:0043170;GO:0044238;GO:0048513;GO:0048856	GO:0003824;GO:0004175;GO:0004222;GO:0005488;GO:0008233;GO:0008237;GO:0008270;GO:0016787;GO:0043167;GO:0043169;GO:0046872;GO:0046914;GO:0070011	GO:0016021;GO:0031224;GO:0044425;GO:0044464		104997	NaN	NaN	NaN	4.04938e-09	2.87822e-08	2.11748e-08	NaN	2.12693e-08	2.66872e-08	1.60952e-08	1.67019e-08	NaN	NaN	NaN	NaN	NaN
P78325	ADAM8	Disintegrin and metalloproteinase domain-containing protein 8	ADAM8_HUMAN	activation of immune response;activation of innate immune response;activation of MAPK activity;activation of MAPK activity involved in innate immune response;anatomical structure formation involved in morphogenesis;anatomical structure morphogenesis;angiogenesis;biological adhesion;biological regulation;cell adhesion;cell chemotaxis;cell migration;cell morphogenesis;cell motility;cell-cell adhesi…	binding;calcium ion binding;catalytic activity;cation binding;cell adhesion molecule binding;endopeptidase activity;hydrolase activity;ion binding;metal ion binding;metalloendopeptidase activity;metallopeptidase activity;peptidase activity;peptidase activity, acting on L-amino acid peptides;protein binding;protein self-association;transition metal ion binding;zinc ion binding	alpha9-beta1 integrin-ADAM8 complex;cell part;cell surface;cytoplasm;cytoplasmic membrane-bounded vesicle;cytoplasmic part;cytoplasmic vesicle;cytoplasmic vesicle membrane;cytoplasmic vesicle part;cytoskeletal part;dense core granule membrane;endocytic vesicle;integral to membrane;integral to plasma membrane;intracellular membrane-bounded organelle;intracellular non-membrane-bounded organelle;int…		GO:0000187;GO:0000902;GO:0001525;GO:0001666;GO:0001817;GO:0001819;GO:0001932;GO:0002218;GO:0002253;GO:0002376;GO:0002523;GO:0002673;GO:0002675;GO:0002682;GO:0002684;GO:0002685;GO:0002687;GO:0002691;GO:0002693;GO:0002694;GO:0002696;GO:0002757;GO:0002758;GO:0002764;GO:0006355;GO:0006464;GO:0006468;GO:0006793;GO:0006796;GO:0006928;GO:0006935;GO:0006950;GO:0006952;GO:0006954;GO:0007155;GO:0007165;GO:…	GO:0003824;GO:0004175;GO:0004222;GO:0005488;GO:0005509;GO:0005515;GO:0008233;GO:0008237;GO:0008270;GO:0016787;GO:0043167;GO:0043169;GO:0043621;GO:0046872;GO:0046914;GO:0050839;GO:0070011	GO:0000323;GO:0002102;GO:0005737;GO:0005764;GO:0005767;GO:0005773;GO:0005886;GO:0005887;GO:0009986;GO:0012506;GO:0016020;GO:0016021;GO:0016023;GO:0030139;GO:0030141;GO:0030659;GO:0030667;GO:0031090;GO:0031224;GO:0031226;GO:0031410;GO:0031982;GO:0031988;GO:0032010;GO:0032127;GO:0032991;GO:0042581;GO:0043226;GO:0043227;GO:0043228;GO:0043229;GO:0043231;GO:0043232;GO:0043234;GO:0044422;GO:0044424;GO:…		88771	5.99479e-05	6.25706e-05	5.81519e-05	4.84819e-05	6.50682e-05	6.40054e-05	6.46591e-05	5.75047e-05	6.16051e-05	6.74912e-05	5.62861e-05	5.41011e-05	5.20369e-05	5.06128e-05	7.05069e-05	6.63154e-05
O75689	ADAP1	Arf-GAP with dual PH domain-containing protein 1	ADAP1_HUMAN	biological regulation;cell surface receptor linked signaling pathway;cellular process;cellular response to stimulus;positive regulation of catalytic activity;positive regulation of GTPase activity;positive regulation of hydrolase activity;positive regulation of molecular function;regulation of biological process;regulation of catabolic process;regulation of catalytic activity;regulation of cellul…	alcohol binding;binding;cation binding;enzyme activator activity;enzyme regulator activity;GTPase activator activity;GTPase regulator activity;inositol 1,3,4,5 tetrakisphosphate binding;ion binding;lipid binding;metal ion binding;nucleoside-triphosphatase regulator activity;phosphatidylinositol binding;phosphatidylinositol-3,4,5-trisphosphate binding;phospholipid binding;transition metal ion bind…	cell part;cytoplasm;intracellular membrane-bounded organelle;intracellular organelle;intracellular part;membrane;membrane-bounded organelle;nucleus;organelle;plasma membrane		GO:0006140;GO:0007165;GO:0007166;GO:0009894;GO:0009987;GO:0019219;GO:0019222;GO:0030811;GO:0031323;GO:0031329;GO:0033121;GO:0033124;GO:0043085;GO:0043087;GO:0043547;GO:0044093;GO:0050789;GO:0050790;GO:0050794;GO:0050896;GO:0051171;GO:0051336;GO:0051345;GO:0051716;GO:0065007;GO:0065009;GO:0080090	GO:0005096;GO:0005488;GO:0005543;GO:0005547;GO:0008047;GO:0008270;GO:0008289;GO:0030234;GO:0030695;GO:0035091;GO:0043167;GO:0043169;GO:0043178;GO:0043533;GO:0046872;GO:0046914;GO:0060589	GO:0005634;GO:0005737;GO:0005886;GO:0016020;GO:0043226;GO:0043227;GO:0043229;GO:0043231;GO:0044424;GO:0044464		43395.3	1.68364e-06	3.55106e-06	3.39992e-06	3.53125e-06	3.80022e-06	4.17988e-06	4.06224e-06	2.54435e-06	2.87111e-06	3.05821e-06	2.97127e-06	2.99635e-06	2.11617e-06	2.80874e-06	3.23078e-06	2.8323e-06
P55265;P55265-4;P55265-5	ADAR	Double-stranded RNA-specific adenosine deaminase;Isoform 4 of Double-stranded RNA-specific adenosine deaminase;Isoform 5 of Double-stranded RNA-specific adenosine deaminase	DSRAD_HUMAN	adenosine to inosine editing;anatomical structure development;base conversion or substitution editing;biological regulation;cell differentiation;cell surface receptor linked signaling pathway;cellular component assembly;cellular component assembly at cellular level;cellular component organization;cellular component organization at cellular level;cellular component organization or biogenesis;cellu…	adenosine deaminase activity;binding;catalytic activity;cation binding;deaminase activity;DNA binding;double-stranded RNA adenosine deaminase activity;hydrolase activity;hydrolase activity, acting on carbon-nitrogen (but not peptide) bonds;hydrolase activity, acting on carbon-nitrogen (but not peptide) bonds, in cyclic amidines;ion binding;metal ion binding;nucleic acid binding	cell part;cytoplasm;intracellular membrane-bounded organelle;intracellular non-membrane-bounded organelle;intracellular organelle;intracellular organelle part;intracellular part;membrane;membrane-bounded organelle;non-membrane-bounded organelle;nuclear part;nucleolus;nucleoplasm;nucleus;organelle;organelle part	Cytosolic DNA-sensing pathway;Measles	GO:0001649;GO:0001701;GO:0001959;GO:0001960;GO:0002200;GO:0002244;GO:0002252;GO:0002376;GO:0002566;GO:0002682;GO:0006139;GO:0006382;GO:0006396;GO:0006397;GO:0006605;GO:0006606;GO:0006611;GO:0006807;GO:0006810;GO:0006886;GO:0006913;GO:0006950;GO:0006952;GO:0006955;GO:0007165;GO:0007166;GO:0008152;GO:0009451;GO:0009607;GO:0009615;GO:0009790;GO:0009792;GO:0009966;GO:0009968;GO:0009987;GO:0010033;GO:…	GO:0003676;GO:0003677;GO:0003726;GO:0003824;GO:0004000;GO:0005488;GO:0016787;GO:0016810;GO:0016814;GO:0019239;GO:0043167;GO:0043169;GO:0046872	GO:0005634;GO:0005654;GO:0005730;GO:0005737;GO:0016020;GO:0043226;GO:0043227;GO:0043228;GO:0043229;GO:0043231;GO:0043232;GO:0044422;GO:0044424;GO:0044428;GO:0044446;GO:0044464	ko04623;ko05162	136066	4.56795e-05	5.19596e-05	5.74326e-05	5.23319e-05	6.38744e-05	5.42782e-05	5.80311e-05	6.03884e-05	4.89976e-05	4.90495e-05	5.55755e-05	4.89372e-05	4.82609e-05	4.72763e-05	5.99163e-05	5.31861e-05
P51828	ADCY7	Adenylate cyclase type 7	ADCY7_HUMAN	activation of adenylate cyclase activity;activation of adenylate cyclase activity by G-protein signaling pathway;activation of phospholipase C activity;activation of protein kinase A activity;activation of protein kinase activity;biological regulation;cAMP-mediated signaling;cell communication;cell surface receptor linked signaling pathway;cell-cell signaling;cellular metabolic process;cellular p…	adenyl nucleotide binding;adenyl ribonucleotide binding;adenylate cyclase activity;ATP binding;binding;catalytic activity;cation binding;cyclase activity;ion binding;lyase activity;metal ion binding;nucleotide binding;phosphorus-oxygen lyase activity;purine nucleotide binding;purine ribonucleoside triphosphate binding;purine ribonucleotide binding;ribonucleotide binding	cell part;integral to membrane;intrinsic to membrane;membrane;membrane part;plasma membrane	Bile secretion;Calcium signaling pathway;Chemokine signaling pathway;Dilated cardiomyopathy;Gap junction;Gastric acid secretion;GnRH signaling pathway;Melanogenesis;Oocyte meiosis;Pancreatic secretion;Progesterone-mediated oocyte maturation;Purine metabolism;Salivary secretion;Vascular smooth muscle contraction	GO:0001932;GO:0002376;GO:0003008;GO:0003014;GO:0003091;GO:0006091;GO:0006112;GO:0006140;GO:0006810;GO:0006833;GO:0006950;GO:0006952;GO:0006955;GO:0007154;GO:0007165;GO:0007166;GO:0007167;GO:0007169;GO:0007173;GO:0007186;GO:0007187;GO:0007188;GO:0007189;GO:0007190;GO:0007193;GO:0007194;GO:0007202;GO:0007267;GO:0007268;GO:0008152;GO:0008543;GO:0009719;GO:0009725;GO:0009889;GO:0009891;GO:0009893;GO:…	GO:0000166;GO:0003824;GO:0004016;GO:0005488;GO:0005524;GO:0009975;GO:0016829;GO:0016849;GO:0017076;GO:0030554;GO:0032553;GO:0032555;GO:0032559;GO:0035639;GO:0043167;GO:0043169;GO:0046872	GO:0005886;GO:0016020;GO:0016021;GO:0031224;GO:0044425;GO:0044464	ko00230;ko04020;ko04062;ko04114;ko04270;ko04540;ko04912;ko04914;ko04916;ko04970;ko04971;ko04972;ko04976;ko05414	120308	9.36106e-08	2.16405e-07	1.87975e-07	9.19904e-08	3.85614e-08	7.40858e-08	2.21777e-07	8.51311e-08	1.29788e-07	1.99368e-08	5.87645e-08	9.82683e-08	1.2124e-07	4.44096e-08	1.32817e-07	1.94633e-07
P35611;P35611-2;P35611-3;P35611-6	ADD1	Alpha-adducin;Isoform 2 of Alpha-adducin;Isoform 3 of Alpha-adducin;Isoform 6 of Alpha-adducin	ADDA_HUMAN	actin cytoskeleton organization;actin filament bundle assembly;actin filament capping;actin filament organization;actin filament-based process;anatomical structure homeostasis;anatomical structure morphogenesis;apoptosis;barbed-end actin filament capping;biological regulation;cell communication;cell death;cell differentiation;cell morphogenesis;cell volume homeostasis;cellular component assembly;…	actin binding;actin filament binding;binding;cytoskeletal protein binding;identical protein binding;protein binding;protein dimerization activity;protein heterodimerization activity;protein homodimerization activity;spectrin binding;structural molecule activity;transcription factor binding	adherens junction;anchoring junction;cell junction;cell part;cell projection;cell projection part;cell-substrate adherens junction;cell-substrate junction;cytoplasmic part;cytoskeletal part;cytoskeleton;cytosol;dendritic spine;F-actin capping protein complex;focal adhesion;intermediate filament cytoskeleton;intracellular membrane-bounded organelle;intracellular non-membrane-bounded organelle;intr…		GO:0000902;GO:0001701;GO:0001894;GO:0006810;GO:0006884;GO:0006915;GO:0006921;GO:0006950;GO:0006984;GO:0006986;GO:0006996;GO:0007010;GO:0007015;GO:0007154;GO:0007165;GO:0007584;GO:0008064;GO:0008152;GO:0008219;GO:0009605;GO:0009653;GO:0009790;GO:0009792;GO:0009987;GO:0009991;GO:0010033;GO:0010639;GO:0012501;GO:0016043;GO:0016265;GO:0019538;GO:0019725;GO:0020027;GO:0022411;GO:0022603;GO:0022607;GO:…	GO:0003779;GO:0005198;GO:0005488;GO:0005515;GO:0008092;GO:0008134;GO:0030507;GO:0042802;GO:0042803;GO:0046982;GO:0046983;GO:0051015	GO:0005634;GO:0005654;GO:0005829;GO:0005856;GO:0005886;GO:0005912;GO:0005924;GO:0005925;GO:0008290;GO:0014069;GO:0016020;GO:0030054;GO:0030055;GO:0032991;GO:0042995;GO:0043005;GO:0043197;GO:0043226;GO:0043227;GO:0043228;GO:0043229;GO:0043231;GO:0043232;GO:0043234;GO:0044309;GO:0044422;GO:0044424;GO:0044428;GO:0044430;GO:0044444;GO:0044446;GO:0044456;GO:0044463;GO:0044464;GO:0045111;GO:0048471;GO:…		80955.1	7.6752e-05	7.25033e-05	7.52435e-05	5.96904e-05	8.13343e-05	7.71517e-05	7.7246e-05	6.3061e-05	6.54954e-05	7.17469e-05	7.81716e-05	8.17628e-05	8.72104e-05	8.88524e-05	8.98928e-05	8.10219e-05
Q9UEY8;Q9UEY8-2	ADD3	Gamma-adducin;Isoform 1 of Gamma-adducin	ADDG_HUMAN	cellular process;establishment of localization;transmembrane transport;transport	structural constituent of cytoskeleton;structural molecule activity	cell cortex;cell junction;cell part;cell-cell junction;chromosome;condensed chromosome;condensed nuclear chromosome;cytoplasm;cytoplasmic part;cytoskeleton;cytosol;intracellular non-membrane-bounded organelle;intracellular organelle;intracellular organelle part;intracellular part;membrane;non-membrane-bounded organelle;nuclear chromosome;nuclear part;nucleoplasm;organelle;organelle part;plasma me…		GO:0006810;GO:0009987;GO:0051234;GO:0055085	GO:0005198;GO:0005200	GO:0000228;GO:0000793;GO:0000794;GO:0005654;GO:0005694;GO:0005737;GO:0005829;GO:0005856;GO:0005886;GO:0005911;GO:0005938;GO:0016020;GO:0030054;GO:0043226;GO:0043228;GO:0043229;GO:0043232;GO:0044422;GO:0044424;GO:0044428;GO:0044444;GO:0044446;GO:0044464		79154.6	8.17715e-05	7.86465e-05	9.13832e-05	8.86761e-05	0.000109363	0.00010369	8.22761e-05	9.79216e-05	7.71666e-05	8.35172e-05	7.05675e-05	8.88722e-05	7.94986e-05	9.41011e-05	9.54639e-05	8.17523e-05
Q14246;Q14246-2;Q14246-3;Q14246-4;Q14246-5	ADGRE1	Adhesion G protein-coupled receptor E1;Isoform 2 of Adhesion G protein-coupled receptor E1;Isoform 3 of Adhesion G protein-coupled receptor E1;Isoform 4 of Adhesion G protein-coupled receptor E1;Isoform 5 of Adhesion G protein-coupled receptor E1	AGRE1_HUMAN	biological adhesion;biological regulation;cell adhesion;cell surface receptor linked signaling pathway;cellular process;cellular response to stimulus;G-protein coupled receptor protein signaling pathway;regulation of biological process;regulation of cellular process;response to stimulus;signal transduction	binding;calcium ion binding;cation binding;G-protein coupled receptor activity;ion binding;metal ion binding;molecular transducer activity;receptor activity;signal transducer activity;signaling receptor activity;transmembrane signaling receptor activity	cell part;external side of plasma membrane;integral to membrane;integral to plasma membrane;intrinsic to membrane;intrinsic to plasma membrane;membrane part;plasma membrane part		GO:0007155;GO:0007165;GO:0007166;GO:0007186;GO:0009987;GO:0022610;GO:0050789;GO:0050794;GO:0050896;GO:0051716;GO:0065007	GO:0004871;GO:0004872;GO:0004888;GO:0004930;GO:0005488;GO:0005509;GO:0038023;GO:0043167;GO:0043169;GO:0046872;GO:0060089	GO:0005887;GO:0009897;GO:0016021;GO:0031224;GO:0031226;GO:0044425;GO:0044459;GO:0044464		97683.2	7.75053e-07	8.21887e-07	9.04283e-07	2.80866e-06	1.78128e-06	1.16162e-06	9.92038e-07	9.20327e-07	2.93265e-07	1.31122e-06	6.61747e-07	1.84379e-06	1.27309e-06	2.24723e-06	1.45227e-06	1.04358e-06
Q9UHX3;Q9UHX3-2;Q9UHX3-3;Q9UHX3-4;Q9UHX3-6	ADGRE2	Adhesion G protein-coupled receptor E2;Isoform 2 of Adhesion G protein-coupled receptor E2;Isoform 3 of Adhesion G protein-coupled receptor E2;Isoform 4 of Adhesion G protein-coupled receptor E2;Isoform 6 of Adhesion G protein-coupled receptor E2	AGRE2_HUMAN	biological adhesion;biological regulation;cell adhesion;cell chemotaxis;cell migration;cell motility;cell surface receptor linked signaling pathway;cellular component movement;cellular process;cellular response to chemical stimulus;cellular response to stimulus;chemotaxis;defense response;G-protein coupled receptor protein signaling pathway;granulocyte chemotaxis;immune system process;inflammator…	binding;calcium ion binding;carbohydrate binding;cation binding;chondroitin sulfate binding;glycosaminoglycan binding;G-protein coupled receptor activity;ion binding;metal ion binding;molecular transducer activity;pattern binding;polysaccharide binding;receptor activity;signal transducer activity;signaling receptor activity;transmembrane signaling receptor activity	cell part;cell projection membrane;cell projection part;integral to membrane;intrinsic to membrane;leading edge membrane;membrane;membrane part;plasma membrane;plasma membrane part;ruffle membrane		GO:0002376;GO:0006928;GO:0006935;GO:0006950;GO:0006952;GO:0006954;GO:0007155;GO:0007165;GO:0007166;GO:0007186;GO:0009605;GO:0009611;GO:0009987;GO:0016477;GO:0022610;GO:0030595;GO:0040011;GO:0042221;GO:0042330;GO:0048870;GO:0050789;GO:0050794;GO:0050896;GO:0050900;GO:0051716;GO:0060326;GO:0065007;GO:0070887;GO:0071621	GO:0001871;GO:0004871;GO:0004872;GO:0004888;GO:0004930;GO:0005488;GO:0005509;GO:0005539;GO:0030246;GO:0030247;GO:0035374;GO:0038023;GO:0043167;GO:0043169;GO:0046872;GO:0060089	GO:0005886;GO:0016020;GO:0016021;GO:0031224;GO:0031253;GO:0031256;GO:0032587;GO:0044425;GO:0044459;GO:0044463;GO:0044464		90471.9	1.09802e-05	1.1844e-05	1.23768e-05	1.12405e-05	1.24025e-05	1.38338e-05	1.4672e-05	1.31072e-05	1.02811e-05	1.23791e-05	1.0159e-05	1.09861e-05	8.06264e-06	9.46724e-06	1.34958e-05	1.26144e-05
Q9BY15	ADGRE3	Adhesion G protein-coupled receptor E3	AGRE3_HUMAN	biological regulation;cell surface receptor linked signaling pathway;cellular process;cellular response to stimulus;G-protein coupled receptor protein signaling pathway;regulation of biological process;regulation of cellular process;response to stimulus;signal transduction	binding;calcium ion binding;cation binding;G-protein coupled receptor activity;ion binding;metal ion binding;molecular transducer activity;receptor activity;signal transducer activity;signaling receptor activity;transmembrane signaling receptor activity	cell part;extracellular region part;extracellular space;integral to membrane;intrinsic to membrane;membrane;membrane part;plasma membrane		GO:0007165;GO:0007166;GO:0007186;GO:0009987;GO:0050789;GO:0050794;GO:0050896;GO:0051716;GO:0065007	GO:0004871;GO:0004872;GO:0004888;GO:0004930;GO:0005488;GO:0005509;GO:0038023;GO:0043167;GO:0043169;GO:0046872;GO:0060089	GO:0005615;GO:0005886;GO:0016020;GO:0016021;GO:0031224;GO:0044421;GO:0044425;GO:0044464		72621.1	3.12559e-05	2.474e-05	2.63076e-05	3.11354e-05	3.00349e-05	3.87048e-05	3.76893e-05	3.30471e-05	2.75502e-05	4.14091e-05	2.3258e-05	3.05808e-05	2.24017e-05	2.88131e-05	3.72223e-05	2.81253e-05
P48960;P48960-2;P48960-3	ADGRE5	Adhesion G protein-coupled receptor E5;Isoform 2 of Adhesion G protein-coupled receptor E5;Isoform 3 of Adhesion G protein-coupled receptor E5	AGRE5_HUMAN	biological adhesion;biological regulation;cell adhesion;cell communication;cell surface receptor linked signaling pathway;cell-cell signaling;cellular component movement;cellular process;cellular response to stimulus;defense response;G-protein coupled receptor protein signaling pathway;immune response;immune system process;inflammatory response;regulation of biological process;regulation of cellu…	binding;calcium ion binding;cation binding;G-protein coupled receptor activity;ion binding;metal ion binding;molecular transducer activity;receptor activity;signal transducer activity;signaling receptor activity;transmembrane signaling receptor activity	adherens junction;anchoring junction;cell junction;cell part;cell-substrate adherens junction;cell-substrate junction;extracellular membrane-bounded organelle;extracellular organelle;extracellular region part;extracellular space;extracellular vesicular exosome;focal adhesion;integral to membrane;integral to plasma membrane;intrinsic to membrane;intrinsic to plasma membrane;membrane;membrane part;…		GO:0002376;GO:0006928;GO:0006950;GO:0006952;GO:0006954;GO:0006955;GO:0007154;GO:0007155;GO:0007165;GO:0007166;GO:0007186;GO:0007267;GO:0009611;GO:0009987;GO:0022610;GO:0023052;GO:0050789;GO:0050794;GO:0050896;GO:0051716;GO:0065007	GO:0004871;GO:0004872;GO:0004888;GO:0004930;GO:0005488;GO:0005509;GO:0038023;GO:0043167;GO:0043169;GO:0046872;GO:0060089	GO:0005615;GO:0005886;GO:0005887;GO:0005912;GO:0005924;GO:0005925;GO:0016020;GO:0016021;GO:0030054;GO:0030055;GO:0031224;GO:0031226;GO:0031982;GO:0031988;GO:0043226;GO:0043227;GO:0043230;GO:0044421;GO:0044425;GO:0044459;GO:0044464;GO:0065010;GO:0070062;GO:0070161		91869.3	7.13759e-05	7.48382e-05	7.45782e-05	6.85393e-05	6.88383e-05	6.75827e-05	8.62675e-05	6.90718e-05	6.55488e-05	6.3644e-05	4.49787e-05	5.16641e-05	4.93666e-05	4.8288e-05	7.46397e-05	5.82035e-05
Q86Y34	ADGRG3	Adhesion G protein-coupled receptor G3	AGRG3_HUMAN		G-protein coupled receptor activity;molecular transducer activity;receptor activity;signal transducer activity;signaling receptor activity;transmembrane signaling receptor activity	cell part;integral to membrane;intrinsic to membrane;membrane;membrane part;plasma membrane			GO:0004871;GO:0004872;GO:0004888;GO:0004930;GO:0038023;GO:0060089	GO:0005886;GO:0016020;GO:0016021;GO:0031224;GO:0044425;GO:0044464		60860.8	4.61602e-05	7.71944e-05	6.96805e-05	4.16984e-05	6.04011e-05	7.05271e-05	6.10233e-05	6.8782e-05	7.47006e-05	5.98298e-05	4.57883e-05	4.53566e-05	5.34422e-05	5.23816e-05	7.81219e-05	5.44155e-05
P11766	ADH5	Alcohol dehydrogenase class-3	ADHX_HUMAN	aging;alcohol catabolic process;alcohol metabolic process;aldehyde catabolic process;biological regulation;catabolic process;cellular aldehyde metabolic process;cellular catabolic process;cellular lipid metabolic process;cellular macromolecule metabolic process;cellular metabolic process;cellular process;cellular protein metabolic process;developmental process;diterpenoid metabolic process;ethano…	alcohol dehydrogenase (NAD) activity;binding;carboxylic acid binding;catalytic activity;cation binding;electron carrier activity;fatty acid binding;formaldehyde dehydrogenase activity;ion binding;lipid binding;metal ion binding;monocarboxylic acid binding;oxidoreductase activity;oxidoreductase activity, acting on CH-OH group of donors;oxidoreductase activity, acting on the aldehyde or oxo group o…	cell part;cytoplasmic part;extracellular membrane-bounded organelle;extracellular organelle;extracellular region part;extracellular vesicular exosome;intracellular membrane-bounded organelle;intracellular organelle;intracellular part;membrane-bounded organelle;membrane-bounded vesicle;mitochondrion;nucleus;organelle;vesicle	Chloroalkane and chloroalkene degradation;Drug metabolism - cytochrome P450;Fatty acid metabolism;Glycolysis / Gluconeogenesis;Metabolism of xenobiotics by cytochrome P450;Methane metabolism;Naphthalene degradation;Retinol metabolism;Tyrosine metabolism	GO:0001523;GO:0002237;GO:0003008;GO:0003016;GO:0006066;GO:0006067;GO:0006068;GO:0006069;GO:0006081;GO:0006464;GO:0006629;GO:0006720;GO:0006721;GO:0006950;GO:0007568;GO:0007585;GO:0008152;GO:0008217;GO:0009056;GO:0009607;GO:0009987;GO:0010033;GO:0016101;GO:0017014;GO:0018119;GO:0018193;GO:0018198;GO:0019538;GO:0032496;GO:0032501;GO:0032502;GO:0034308;GO:0034310;GO:0042221;GO:0043170;GO:0043412;GO:…	GO:0003824;GO:0004022;GO:0005488;GO:0005504;GO:0008270;GO:0008289;GO:0009055;GO:0016491;GO:0016614;GO:0016616;GO:0016620;GO:0016903;GO:0018467;GO:0031406;GO:0033293;GO:0043167;GO:0043169;GO:0046872;GO:0046914;GO:0051903	GO:0005634;GO:0005739;GO:0031982;GO:0031988;GO:0043226;GO:0043227;GO:0043229;GO:0043230;GO:0043231;GO:0044421;GO:0044424;GO:0044444;GO:0044464;GO:0065010;GO:0070062	ko00010;ko00071;ko00350;ko00625;ko00626;ko00680;ko00830;ko00980;ko00982	39724.2	6.85204e-05	7.64029e-05	8.39844e-05	8.9039e-05	8.47103e-05	8.31232e-05	9.99861e-05	5.78446e-05	8.11241e-05	7.11917e-05	7.79945e-05	0.000101225	9.24583e-05	8.48685e-05	7.12486e-05	7.66908e-05
P55263;P55263-2	ADK	Adenosine kinase;Isoform 2 of Adenosine kinase	ADK_HUMAN	2'-deoxyribonucleotide biosynthetic process;2'-deoxyribonucleotide metabolic process;adenosine metabolic process;AMP biosynthetic process;AMP metabolic process;AMP salvage;biological regulation;biosynthetic process;cell proliferation;cellular aromatic compound metabolic process;cellular biosynthetic process;cellular metabolic compound salvage;cellular metabolic process;cellular nitrogen compound …	adenosine kinase activity;adenyl nucleotide binding;adenyl ribonucleotide binding;ATP binding;binding;catalytic activity;cation binding;ion binding;kinase activity;metal ion binding;nucleobase-containing compound kinase activity;nucleoside kinase activity;nucleotide binding;phosphotransferase activity, alcohol group as acceptor;purine nucleotide binding;purine ribonucleoside triphosphate binding;…	cell part;cytoplasm;cytoplasmic part;cytosol;intracellular organelle part;intracellular part;nuclear part;nucleoplasm;organelle part	Purine metabolism	GO:0002682;GO:0002684;GO:0002694;GO:0002696;GO:0006139;GO:0006144;GO:0006163;GO:0006164;GO:0006167;GO:0006175;GO:0006725;GO:0006753;GO:0006807;GO:0007623;GO:0008152;GO:0008283;GO:0008284;GO:0009058;GO:0009112;GO:0009116;GO:0009117;GO:0009119;GO:0009123;GO:0009124;GO:0009126;GO:0009127;GO:0009141;GO:0009142;GO:0009144;GO:0009145;GO:0009150;GO:0009151;GO:0009152;GO:0009153;GO:0009156;GO:0009161;GO:…	GO:0000166;GO:0003824;GO:0004001;GO:0005488;GO:0005524;GO:0016301;GO:0016740;GO:0016772;GO:0016773;GO:0017076;GO:0019205;GO:0019206;GO:0030554;GO:0032553;GO:0032555;GO:0032559;GO:0035639;GO:0043167;GO:0043169;GO:0046872	GO:0005654;GO:0005737;GO:0005829;GO:0044422;GO:0044424;GO:0044428;GO:0044444;GO:0044446;GO:0044464	ko00230	40545.4	3.73378e-05	3.01487e-05	3.33387e-05	2.70436e-05	2.75592e-05	2.71406e-05	2.91916e-05	3.12297e-05	1.89314e-05	3.83622e-05	5.12262e-05	4.97198e-05	5.2902e-05	3.13144e-05	3.02713e-05	3.09653e-05
Q96SZ5	ADO	2-aminoethanethiol dioxygenase	AEDO_HUMAN		binding;catalytic activity;cation binding;cysteamine dioxygenase activity;dioxygenase activity;ion binding;metal ion binding;oxidoreductase activity;oxidoreductase activity, acting on single donors with incorporation of molecular oxygen;oxidoreductase activity, acting on single donors with incorporation of molecular oxygen, incorporation of two atoms of oxygen	cell part;cytoplasmic part;intracellular membrane-bounded organelle;intracellular organelle;intracellular part;membrane-bounded organelle;mitochondrion;organelle	Taurine and hypotaurine metabolism		GO:0003824;GO:0005488;GO:0016491;GO:0016701;GO:0016702;GO:0043167;GO:0043169;GO:0046872;GO:0047800;GO:0051213	GO:0005739;GO:0043226;GO:0043227;GO:0043229;GO:0043231;GO:0044424;GO:0044444;GO:0044464	ko00430	29750.8	6.70583e-07	8.08626e-07	1.05021e-06	1.23802e-06	1.18847e-06	1.24899e-06	1.18916e-06	7.4212e-07	7.69942e-07	8.30125e-07	8.44806e-07	9.74322e-07	6.53821e-07	1.0171e-06	1.09982e-06	7.12684e-07
Q9BRR6;Q9BRR6-2	ADPGK	ADP-dependent glucokinase;Isoform 2 of ADP-dependent glucokinase	ADPGK_HUMAN	alcohol catabolic process;alcohol metabolic process;carbohydrate catabolic process;carbohydrate metabolic process;catabolic process;cellular carbohydrate catabolic process;cellular carbohydrate metabolic process;cellular metabolic process;cellular process;generation of precursor metabolites and energy;glucose catabolic process;glucose metabolic process;glycolysis;hexose catabolic process;hexose m…	ADP-specific glucokinase activity;binding;catalytic activity;cation binding;ion binding;kinase activity;metal ion binding;phosphotransferase activity, alcohol group as acceptor;transferase activity;transferase activity, transferring phosphorus-containing groups	cell part;cytoplasmic part;endoplasmic reticulum;extracellular region;intracellular membrane-bounded organelle;intracellular organelle;intracellular part;membrane;membrane-bounded organelle;organelle	Glycolysis / Gluconeogenesis	GO:0005975;GO:0005996;GO:0006006;GO:0006007;GO:0006066;GO:0006091;GO:0006096;GO:0008152;GO:0009056;GO:0009987;GO:0016052;GO:0019318;GO:0019320;GO:0044237;GO:0044238;GO:0044262;GO:0044275;GO:0044281;GO:0044282;GO:0046164;GO:0046365	GO:0003824;GO:0005488;GO:0016301;GO:0016740;GO:0016772;GO:0016773;GO:0043167;GO:0043169;GO:0043843;GO:0046872	GO:0005576;GO:0005783;GO:0016020;GO:0043226;GO:0043227;GO:0043229;GO:0043231;GO:0044424;GO:0044444;GO:0044464	ko00010	54088.8	2.77555e-05	3.18004e-05	3.05953e-05	3.42608e-05	3.60857e-05	3.51045e-05	3.72035e-05	4.37546e-05	3.74539e-05	4.19399e-05	2.8319e-05	3.38533e-05	2.21008e-05	3.06761e-05	3.86908e-05	3.31123e-05
P54922	ADPRH	[Protein ADP-ribosylarginine] hydrolase	ADPRH_HUMAN	cellular macromolecule metabolic process;cellular metabolic process;cellular process;cellular protein metabolic process;macromolecule metabolic process;macromolecule modification;metabolic process;primary metabolic process;protein de-ADP-ribosylation;protein metabolic process;protein modification process	ADP-ribosylarginine hydrolase activity;binding;catalytic activity;cation binding;hydrolase activity;hydrolase activity, acting on glycosyl bonds;hydrolase activity, hydrolyzing N-glycosyl compounds;ion binding;magnesium ion binding;metal ion binding			GO:0006464;GO:0008152;GO:0009987;GO:0019538;GO:0043170;GO:0043412;GO:0044237;GO:0044238;GO:0044260;GO:0044267;GO:0051725	GO:0000287;GO:0003824;GO:0003875;GO:0005488;GO:0016787;GO:0016798;GO:0016799;GO:0043167;GO:0043169;GO:0046872			39506.6	9.41854e-07	1.48489e-06	2.40934e-06	3.08468e-06	1.46691e-06	1.14649e-06	2.41511e-06	1.16396e-06	5.57975e-07	1.32817e-06	6.40245e-07	2.1103e-06	6.44497e-07	1.2918e-06	7.13078e-07	2.96369e-07
Q9NX46	ADPRS	ADP-ribose glycohydrolase ARH3	ADPRS_HUMAN	cellular process;cellular response to chemical stimulus;cellular response to oxidative stress;cellular response to oxygen radical;cellular response to reactive oxygen species;cellular response to stimulus;cellular response to stress;cellular response to superoxide;response to chemical stimulus;response to inorganic substance;response to oxidative stress;response to oxygen radical;response to reac…	binding;catalytic activity;cation binding;hydrolase activity;hydrolase activity, acting on glycosyl bonds;hydrolase activity, hydrolyzing O-glycosyl compounds;ion binding;metal ion binding;poly(ADP-ribose) glycohydrolase activity	cell part;cytoplasmic part;intracellular organelle lumen;intracellular organelle part;intracellular part;membrane-enclosed lumen;mitochondrial matrix;mitochondrial part;nuclear part;nucleoplasm;organelle lumen;organelle part		GO:0000302;GO:0000303;GO:0000305;GO:0006950;GO:0006979;GO:0009987;GO:0010035;GO:0033554;GO:0034599;GO:0034614;GO:0042221;GO:0050896;GO:0051716;GO:0070887;GO:0071450;GO:0071451	GO:0003824;GO:0004553;GO:0004649;GO:0005488;GO:0016787;GO:0016798;GO:0043167;GO:0043169;GO:0046872	GO:0005654;GO:0005759;GO:0031974;GO:0043233;GO:0044422;GO:0044424;GO:0044428;GO:0044429;GO:0044444;GO:0044446;GO:0044464;GO:0070013		38946.8	7.48669e-06	6.24574e-06	7.66522e-06	9.5563e-06	8.06983e-06	8.56136e-06	7.38813e-06	7.01738e-06	5.31653e-06	6.13344e-06	7.09765e-06	9.81262e-06	8.13928e-06	9.25907e-06	8.26864e-06	6.332e-06
Q16186	ADRM1	Proteasomal ubiquitin receptor ADRM1	ADRM1_HUMAN	biological regulation;biosynthetic process;cellular biosynthetic process;cellular component assembly;cellular component assembly at cellular level;cellular component organization;cellular component organization at cellular level;cellular component organization or biogenesis;cellular component organization or biogenesis at cellular level;cellular macromolecular complex assembly;cellular macromolec…	binding;endopeptidase activator activity;endopeptidase regulator activity;enzyme activator activity;enzyme binding;enzyme regulator activity;peptidase activator activity;peptidase regulator activity;protease binding;proteasome binding;protein binding;protein complex binding	cell part;cytoplasm;integral to membrane;integral to plasma membrane;intracellular organelle part;intracellular part;intrinsic to membrane;intrinsic to plasma membrane;macromolecular complex;membrane;membrane part;nuclear part;nucleoplasm;organelle part;plasma membrane;plasma membrane part;proteasome complex;protein complex		GO:0006139;GO:0006354;GO:0006368;GO:0006461;GO:0006807;GO:0008152;GO:0009058;GO:0009987;GO:0010950;GO:0010952;GO:0016043;GO:0016070;GO:0019222;GO:0022607;GO:0032774;GO:0034621;GO:0034622;GO:0034641;GO:0043085;GO:0043170;GO:0043248;GO:0043623;GO:0043933;GO:0044093;GO:0044237;GO:0044238;GO:0044249;GO:0044260;GO:0050789;GO:0050790;GO:0051336;GO:0051345;GO:0052547;GO:0052548;GO:0065003;GO:0065007;GO:…	GO:0002020;GO:0005488;GO:0005515;GO:0008047;GO:0016504;GO:0019899;GO:0030234;GO:0032403;GO:0061133;GO:0061134;GO:0061135;GO:0070628	GO:0000502;GO:0005654;GO:0005737;GO:0005886;GO:0005887;GO:0016020;GO:0016021;GO:0031224;GO:0031226;GO:0032991;GO:0043234;GO:0044422;GO:0044424;GO:0044425;GO:0044428;GO:0044446;GO:0044459;GO:0044464		42153.3	8.20456e-06	8.51682e-06	1.01527e-05	1.01778e-05	1.45358e-05	1.01259e-05	9.91417e-06	8.03281e-06	7.41251e-06	7.30755e-06	1.07611e-05	9.18393e-06	1.16659e-05	1.15344e-05	1.12125e-05	1.09876e-05
P30566	ADSL	Adenylosuccinate lyase	PUR8_HUMAN	aerobic respiration;AMP biosynthetic process;AMP metabolic process;biosynthetic process;cellular aromatic compound metabolic process;cellular biosynthetic process;cellular component assembly;cellular component organization;cellular component organization or biogenesis;cellular metabolic process;cellular nitrogen compound biosynthetic process;cellular nitrogen compound metabolic process;cellular p…	(S)-2-(5-amino-1-(5-phospho-D-ribosyl)imidazole-4-carboxamido)succinate AMP-lyase (fumarate-forming) activity;amidine-lyase activity;carbon-nitrogen lyase activity;catalytic activity;lyase activity;N6-(1,2-dicarboxyethyl)AMP AMP-lyase (fumarate-forming) activity	cell part;cytoplasmic part;cytosol;intracellular membrane-bounded organelle;intracellular organelle;intracellular part;membrane-bounded organelle;mitochondrion;organelle	Alanine, aspartate and glutamate metabolism;Purine metabolism	GO:0001666;GO:0006091;GO:0006139;GO:0006144;GO:0006163;GO:0006164;GO:0006167;GO:0006188;GO:0006189;GO:0006461;GO:0006725;GO:0006753;GO:0006807;GO:0006950;GO:0007584;GO:0008152;GO:0009058;GO:0009060;GO:0009112;GO:0009117;GO:0009123;GO:0009124;GO:0009126;GO:0009127;GO:0009150;GO:0009152;GO:0009156;GO:0009161;GO:0009165;GO:0009167;GO:0009168;GO:0009259;GO:0009260;GO:0009605;GO:0009987;GO:0009991;GO:…	GO:0003824;GO:0004018;GO:0016829;GO:0016840;GO:0016842;GO:0070626	GO:0005739;GO:0005829;GO:0043226;GO:0043227;GO:0043229;GO:0043231;GO:0044424;GO:0044444;GO:0044464	ko00230;ko00250	54889.3	2.12534e-05	2.59298e-05	2.95685e-05	2.39221e-05	2.40013e-05	2.61788e-05	2.72325e-05	1.86531e-05	2.39023e-05	1.99252e-05	3.03177e-05	2.73931e-05	3.25129e-05	3.00952e-05	2.30182e-05	3.19344e-05
Q8N142	ADSS1	Adenylosuccinate synthetase isozyme 1	PURA1_HUMAN	amine metabolic process;AMP biosynthetic process;AMP metabolic process;aspartate family amino acid metabolic process;aspartate metabolic process;biosynthetic process;carboxylic acid metabolic process;cellular amine metabolic process;cellular amino acid metabolic process;cellular aromatic compound metabolic process;cellular biosynthetic process;cellular ketone metabolic process;cellular metabolic …	adenylosuccinate synthase activity;anion binding;binding;catalytic activity;cation binding;GTP binding;GTPase activity;guanyl nucleotide binding;guanyl ribonucleotide binding;hydrolase activity;hydrolase activity, acting on acid anhydrides;hydrolase activity, acting on acid anhydrides, in phosphorus-containing anhydrides;ion binding;ligase activity;ligase activity, forming carbon-nitrogen bonds;m…	cell part;cytoplasm;cytoplasmic part;cytosol;intracellular part	Alanine, aspartate and glutamate metabolism;Purine metabolism	GO:0002376;GO:0006082;GO:0006139;GO:0006144;GO:0006163;GO:0006164;GO:0006167;GO:0006520;GO:0006531;GO:0006541;GO:0006725;GO:0006753;GO:0006807;GO:0006950;GO:0008152;GO:0009058;GO:0009064;GO:0009066;GO:0009112;GO:0009117;GO:0009123;GO:0009124;GO:0009126;GO:0009127;GO:0009150;GO:0009152;GO:0009156;GO:0009161;GO:0009165;GO:0009167;GO:0009168;GO:0009259;GO:0009260;GO:0009308;GO:0009605;GO:0009628;GO:…	GO:0000166;GO:0000287;GO:0003824;GO:0003924;GO:0004019;GO:0005488;GO:0005525;GO:0016462;GO:0016787;GO:0016817;GO:0016818;GO:0016874;GO:0016879;GO:0017076;GO:0017111;GO:0019001;GO:0032553;GO:0032555;GO:0032561;GO:0035639;GO:0042301;GO:0043167;GO:0043168;GO:0043169;GO:0046872	GO:0005737;GO:0005829;GO:0044424;GO:0044444;GO:0044464	ko00230;ko00250	50208.4	2.27581e-06	1.79198e-06	2.64773e-06	2.09213e-06	1.87142e-06	2.54424e-06	2.75372e-06	2.07518e-06	9.88236e-08	1.46129e-06	2.07764e-06	1.50586e-06	2.93268e-06	3.18213e-07	1.6272e-06	2.23393e-06
P30520	ADSS2	Adenylosuccinate synthetase isozyme 2	PURA2_HUMAN	amine metabolic process;AMP biosynthetic process;AMP metabolic process;aspartate family amino acid metabolic process;aspartate metabolic process;biosynthetic process;carboxylic acid metabolic process;cellular amine metabolic process;cellular amino acid metabolic process;cellular aromatic compound metabolic process;cellular biosynthetic process;cellular ketone metabolic process;cellular metabolic …	adenylosuccinate synthase activity;anion binding;binding;catalytic activity;cation binding;GTP binding;guanyl nucleotide binding;guanyl ribonucleotide binding;ion binding;ligase activity;ligase activity, forming carbon-nitrogen bonds;magnesium ion binding;metal ion binding;nucleotide binding;phosphate ion binding;purine nucleotide binding;purine ribonucleoside triphosphate binding;purine ribonucl…	cell part;cytoplasm;cytoplasmic part;cytosol;extracellular membrane-bounded organelle;extracellular organelle;extracellular region part;extracellular vesicular exosome;intracellular part;membrane;membrane-bounded organelle;membrane-bounded vesicle;organelle;plasma membrane;vesicle	Alanine, aspartate and glutamate metabolism;Purine metabolism	GO:0002376;GO:0006082;GO:0006139;GO:0006144;GO:0006163;GO:0006164;GO:0006167;GO:0006520;GO:0006531;GO:0006725;GO:0006753;GO:0006807;GO:0008152;GO:0009058;GO:0009066;GO:0009112;GO:0009117;GO:0009123;GO:0009124;GO:0009126;GO:0009127;GO:0009150;GO:0009152;GO:0009156;GO:0009161;GO:0009165;GO:0009167;GO:0009168;GO:0009259;GO:0009260;GO:0009308;GO:0009628;GO:0009987;GO:0010033;GO:0010035;GO:0014070;GO:…	GO:0000166;GO:0000287;GO:0003824;GO:0004019;GO:0005488;GO:0005525;GO:0016874;GO:0016879;GO:0017076;GO:0019001;GO:0032553;GO:0032555;GO:0032561;GO:0035639;GO:0042301;GO:0043167;GO:0043168;GO:0043169;GO:0046872	GO:0005737;GO:0005829;GO:0005886;GO:0016020;GO:0031982;GO:0031988;GO:0043226;GO:0043227;GO:0043230;GO:0044421;GO:0044424;GO:0044444;GO:0044464;GO:0065010;GO:0070062	ko00230;ko00250	50097.4	0.000286354	0.000257124	0.000311875	0.000317944	0.000332252	0.000346138	0.00030367	0.000283769	0.000248228	0.000273947	0.000363235	0.000359865	0.000345089	0.000423298	0.000353299	0.000327558
P55196;P55196-1;P55196-2;P55196-3;P55196-5;P55196-6	AFDN	Afadin;Isoform 2 of Afadin;Isoform 1 of Afadin;Isoform 3 of Afadin;Isoform 5 of Afadin;Isoform 6 of Afadin	AFAD_HUMAN	adherens junction organization;biological adhesion;biological regulation;cell adhesion;cell communication;cell junction assembly;cell junction organization;cell-cell junction organization;cell-cell signaling;cellular component assembly;cellular component assembly at cellular level;cellular component organization;cellular component organization at cellular level;cellular component organization or …	binding;enzyme binding;GTPase binding;protein binding;protein C-terminus binding;Ras GTPase binding;small GTPase binding	adherens junction;anchoring junction;apical part of cell;cell junction;cell part;cell-cell adherens junction;cell-cell junction;cytoplasm;cytoplasmic part;cytosol;intracellular organelle part;intracellular part;membrane;nuclear part;nucleoplasm;organelle part;plasma membrane	Adherens junction;Leukocyte transendothelial migration;Tight junction	GO:0006140;GO:0007154;GO:0007155;GO:0007165;GO:0007267;GO:0009894;GO:0009987;GO:0016043;GO:0019219;GO:0019222;GO:0022607;GO:0022610;GO:0023052;GO:0030811;GO:0031323;GO:0031329;GO:0033121;GO:0033124;GO:0034329;GO:0034330;GO:0034332;GO:0043085;GO:0043087;GO:0043547;GO:0044093;GO:0045216;GO:0050789;GO:0050790;GO:0050794;GO:0050896;GO:0051171;GO:0051336;GO:0051345;GO:0051716;GO:0065007;GO:0065009;GO:…	GO:0005488;GO:0005515;GO:0008022;GO:0017016;GO:0019899;GO:0031267;GO:0051020	GO:0005654;GO:0005737;GO:0005829;GO:0005886;GO:0005911;GO:0005912;GO:0005913;GO:0016020;GO:0030054;GO:0044422;GO:0044424;GO:0044428;GO:0044444;GO:0044446;GO:0044464;GO:0045177;GO:0070161	ko04520;ko04530;ko04670	206804	2.16318e-08	8.0255e-08	2.6795e-08	2.86524e-08	1.57877e-08	1.13979e-07	3.13195e-08	7.18548e-08	6.30881e-08	2.49621e-08	1.49892e-11	3.34638e-08	NaN	2.02311e-08	2.86367e-08	8.25377e-09
Q9Y4W6	AFG3L2	AFG3-like protein 2	AFG32_HUMAN	anatomical structure development;anatomical structure morphogenesis;axon ensheathment;axonogenesis;biological regulation;cell development;cell part morphogenesis;cell projection morphogenesis;cell projection organization;cellular component morphogenesis;cellular component organization;cellular component organization at cellular level;cellular component organization or biogenesis;cellular componen…	adenyl nucleotide binding;adenyl ribonucleotide binding;ATP binding;binding;catalytic activity;cation binding;endopeptidase activity;hydrolase activity;ion binding;metal ion binding;metalloendopeptidase activity;metallopeptidase activity;nucleotide binding;peptidase activity;peptidase activity, acting on L-amino acid peptides;protein binding;purine nucleotide binding;purine ribonucleoside triphos…	cell part;cytoplasmic part;integral to membrane;intracellular membrane-bounded organelle;intracellular organelle;intracellular organelle part;intracellular part;intrinsic to membrane;membrane;membrane part;membrane-bounded organelle;mitochondrial inner membrane;mitochondrial membrane;mitochondrial part;mitochondrion;organelle;organelle inner membrane;organelle membrane;organelle part		GO:0006944;GO:0006996;GO:0007005;GO:0007006;GO:0007007;GO:0007272;GO:0007409;GO:0007528;GO:0008053;GO:0008152;GO:0008366;GO:0009605;GO:0009653;GO:0009987;GO:0016043;GO:0016044;GO:0016265;GO:0016485;GO:0019538;GO:0021675;GO:0030030;GO:0032502;GO:0032989;GO:0032990;GO:0034982;GO:0040008;GO:0040014;GO:0042407;GO:0042552;GO:0043170;GO:0044237;GO:0044238;GO:0044260;GO:0044267;GO:0048284;GO:0048468;GO:…	GO:0000166;GO:0003824;GO:0004175;GO:0004222;GO:0005488;GO:0005515;GO:0005524;GO:0008233;GO:0008237;GO:0008270;GO:0016787;GO:0017076;GO:0030554;GO:0032553;GO:0032555;GO:0032559;GO:0035639;GO:0043167;GO:0043169;GO:0046872;GO:0046914;GO:0051082;GO:0070011	GO:0005739;GO:0005743;GO:0016020;GO:0016021;GO:0019866;GO:0031090;GO:0031224;GO:0031966;GO:0043226;GO:0043227;GO:0043229;GO:0043231;GO:0044422;GO:0044424;GO:0044425;GO:0044429;GO:0044444;GO:0044446;GO:0044464		88583.7	2.72058e-05	4.40641e-05	2.71595e-05	1.18765e-05	1.79908e-05	4.35663e-06	9.68887e-06	4.65187e-06	1.71051e-05	1.05586e-05	2.20891e-05	7.15016e-06	1.94369e-05	8.67189e-06	9.22272e-06	2.08069e-05
Q6ULP2;Q6ULP2-6;Q6ULP2-8;Q6ULP2-9	AFTPH	Aftiphilin;Isoform 2 of Aftiphilin;Isoform 4 of Aftiphilin;Isoform 5 of Aftiphilin	AFTIN_HUMAN	establishment of localization;establishment of protein localization;protein transport;transport	binding;clathrin binding;protein binding	AP-1 adaptor complex;AP-type membrane coat adaptor complex;cell part;clathrin adaptor complex;cytoplasm;cytoplasmic part;cytoplasmic vesicle part;cytosol;Golgi apparatus;Golgi apparatus part;intracellular membrane-bounded organelle;intracellular organelle;intracellular organelle part;intracellular part;macromolecular complex;membrane part;membrane-bounded organelle;nuclear part;nucleoplasm;nucleu…		GO:0006810;GO:0015031;GO:0045184;GO:0051234	GO:0005488;GO:0005515;GO:0030276	GO:0005634;GO:0005654;GO:0005737;GO:0005794;GO:0005829;GO:0030119;GO:0030121;GO:0030131;GO:0032991;GO:0043226;GO:0043227;GO:0043229;GO:0043231;GO:0043234;GO:0044422;GO:0044424;GO:0044425;GO:0044428;GO:0044431;GO:0044433;GO:0044444;GO:0044446;GO:0044464		102113	7.82006e-07	8.86521e-07	1.25589e-06	6.09313e-07	8.56094e-07	7.39733e-07	1.01051e-06	5.78206e-07	9.53044e-07	5.91318e-07	9.07954e-07	8.5606e-07	1.06983e-06	7.79263e-07	8.38394e-07	9.95749e-07
P20933	AGA	N(4)-(beta-N-acetylglucosaminyl)-L-asparaginase	ASPG_HUMAN	cellular macromolecule metabolic process;cellular metabolic process;cellular process;cellular protein metabolic process;macromolecule metabolic process;macromolecule modification;metabolic process;primary metabolic process;protein deglycosylation;protein maturation;protein metabolic process;protein modification process	asparaginase activity;catalytic activity;hydrolase activity;hydrolase activity, acting on carbon-nitrogen (but not peptide) bonds;hydrolase activity, acting on carbon-nitrogen (but not peptide) bonds, in linear amides;N4-(beta-N-acetylglucosaminyl)-L-asparaginase activity;peptidase activity	cell part;cytoplasmic part;endoplasmic reticulum;extracellular membrane-bounded organelle;extracellular organelle;extracellular region part;extracellular vesicular exosome;intracellular membrane-bounded organelle;intracellular organelle;intracellular part;lysosome;lytic vacuole;membrane-bounded organelle;membrane-bounded vesicle;organelle;vacuole;vesicle	Lysosome;Other glycan degradation	GO:0006464;GO:0006517;GO:0008152;GO:0009987;GO:0019538;GO:0043170;GO:0043412;GO:0044237;GO:0044238;GO:0044260;GO:0044267;GO:0051604	GO:0003824;GO:0003948;GO:0004067;GO:0008233;GO:0016787;GO:0016810;GO:0016811	GO:0000323;GO:0005764;GO:0005773;GO:0005783;GO:0031982;GO:0031988;GO:0043226;GO:0043227;GO:0043229;GO:0043230;GO:0043231;GO:0044421;GO:0044424;GO:0044444;GO:0044464;GO:0065010;GO:0070062	ko00511;ko04142	37208.3	1.28495e-05	1.20099e-05	9.39031e-06	1.28351e-05	1.57009e-05	1.83523e-05	7.4887e-06	1.52628e-05	7.73282e-06	1.94919e-05	8.52291e-06	8.1487e-06	1.07671e-05	1.43541e-05	1.60545e-05	9.44997e-06
Q99490-2	AGAP2	Isoform 2 of Arf-GAP with GTPase, ANK repeat and PH domain-containing protein 2	AGAP2_HUMAN	axon guidance;biological regulation;cellular process;cellular response to stimulus;chemotaxis;establishment of localization;establishment of protein localization;intracellular signal transduction;locomotion;negative regulation of apoptosis;negative regulation of biological process;negative regulation of catabolic process;negative regulation of cell death;negative regulation of cellular process;ne…	binding;cation binding;enzyme activator activity;enzyme regulator activity;GTP binding;GTPase activator activity;GTPase regulator activity;guanyl nucleotide binding;guanyl ribonucleotide binding;ion binding;metal ion binding;nucleoside-triphosphatase regulator activity;nucleotide binding;purine nucleotide binding;purine ribonucleoside triphosphate binding;purine ribonucleotide binding;ribonucleot…	cell part;cytoplasmic part;extracellular membrane-bounded organelle;extracellular organelle;extracellular region part;extracellular vesicular exosome;intracellular membrane-bounded organelle;intracellular non-membrane-bounded organelle;intracellular organelle;intracellular organelle part;intracellular part;membrane;membrane-bounded organelle;membrane-bounded vesicle;mitochondrion;non-membrane-bou…	Endocytosis	GO:0006810;GO:0006935;GO:0007165;GO:0007264;GO:0007411;GO:0009605;GO:0009892;GO:0009894;GO:0009895;GO:0009987;GO:0010605;GO:0010941;GO:0015031;GO:0019222;GO:0035556;GO:0040011;GO:0042176;GO:0042177;GO:0042221;GO:0042330;GO:0042981;GO:0043066;GO:0043067;GO:0043069;GO:0043523;GO:0043524;GO:0045184;GO:0048519;GO:0048523;GO:0050789;GO:0050794;GO:0050896;GO:0051234;GO:0051246;GO:0051248;GO:0051716;GO:…	GO:0000166;GO:0005096;GO:0005488;GO:0005525;GO:0008047;GO:0008270;GO:0017076;GO:0019001;GO:0030234;GO:0030695;GO:0032553;GO:0032555;GO:0032561;GO:0035639;GO:0043167;GO:0043169;GO:0046872;GO:0046914;GO:0060589	GO:0005634;GO:0005730;GO:0005739;GO:0016020;GO:0031982;GO:0031988;GO:0043226;GO:0043227;GO:0043228;GO:0043229;GO:0043230;GO:0043231;GO:0043232;GO:0044421;GO:0044422;GO:0044424;GO:0044428;GO:0044444;GO:0044446;GO:0044464;GO:0065010;GO:0070062	ko04144	90537.1	8.14638e-06	5.17839e-06	7.88106e-06	5.50028e-06	7.59317e-06	7.8595e-06	1.35497e-05	8.15737e-06	8.43941e-06	4.62805e-06	1.29774e-05	8.00583e-06	1.06378e-05	1.10466e-05	1.22498e-05	1.18497e-05
P52594;P52594-2;P52594-3;P52594-4	AGFG1	Arf-GAP domain and FG repeat-containing protein 1;Isoform 2 of Arf-GAP domain and FG repeat-containing protein 1;Isoform 3 of Arf-GAP domain and FG repeat-containing protein 1;Isoform 4 of Arf-GAP domain and FG repeat-containing protein 1	AGFG1_HUMAN	acrosome assembly;anatomical structure formation involved in morphogenesis;cellular component assembly;cellular component assembly at cellular level;cellular component assembly involved in morphogenesis;cellular component organization;cellular component organization at cellular level;cellular component organization or biogenesis;cellular component organization or biogenesis at cellular level;cell…	binding;cation binding;DNA binding;ion binding;metal ion binding;nucleic acid binding;RNA binding;transition metal ion binding;zinc ion binding	cell body;cell part;cell projection;cytoplasmic membrane-bounded vesicle;cytoplasmic part;cytoplasmic vesicle;intracellular membrane-bounded organelle;intracellular organelle;intracellular organelle part;intracellular part;macromolecular complex;membrane part;membrane-bounded organelle;membrane-bounded vesicle;neuronal cell body;nuclear part;nuclear pore;organelle;organelle part;pore complex;prot…		GO:0001675;GO:0003006;GO:0006405;GO:0006406;GO:0006810;GO:0006913;GO:0006996;GO:0006997;GO:0007010;GO:0007275;GO:0007289;GO:0009987;GO:0010927;GO:0015931;GO:0016043;GO:0022412;GO:0022414;GO:0022607;GO:0032501;GO:0032502;GO:0045103;GO:0045104;GO:0045109;GO:0046907;GO:0048610;GO:0048646;GO:0050657;GO:0050658;GO:0051028;GO:0051168;GO:0051169;GO:0051234;GO:0051236;GO:0051649;GO:0071840;GO:0071841;GO:…	GO:0003676;GO:0003677;GO:0003723;GO:0005488;GO:0008270;GO:0043167;GO:0043169;GO:0046872;GO:0046914	GO:0005643;GO:0016023;GO:0031410;GO:0031982;GO:0031988;GO:0032991;GO:0042995;GO:0043025;GO:0043226;GO:0043227;GO:0043229;GO:0043231;GO:0043234;GO:0044297;GO:0044422;GO:0044424;GO:0044425;GO:0044428;GO:0044444;GO:0044446;GO:0044464;GO:0046930		58260.2	2.58151e-05	3.24957e-05	3.38154e-05	2.39114e-05	3.86174e-05	3.01595e-05	3.45145e-05	2.7716e-05	3.17513e-05	2.70927e-05	4.02157e-05	3.30777e-05	3.51025e-05	3.32583e-05	3.04269e-05	3.75817e-05
Q53H12	AGK	Acylglycerol kinase, mitochondrial	AGK_HUMAN	activation of protein kinase activity;activation of protein kinase C activity by G-protein coupled receptor protein signaling pathway;biological regulation;biosynthetic process;cell surface receptor linked signaling pathway;cellular biosynthetic process;cellular lipid metabolic process;cellular metabolic process;cellular process;cellular response to stimulus;ceramide biosynthetic process;ceramide…	acylglycerol kinase activity;adenyl nucleotide binding;adenyl ribonucleotide binding;ATP binding;binding;catalytic activity;ceramide kinase activity;diacylglycerol kinase activity;kinase activity;lipid kinase activity;NAD+ kinase activity;nucleotide binding;phosphotransferase activity, alcohol group as acceptor;purine nucleotide binding;purine ribonucleoside triphosphate binding;purine ribonucleo…	cell part;cytoplasmic part;intracellular membrane-bounded organelle;intracellular organelle;intracellular organelle part;intracellular part;membrane;membrane-bounded organelle;mitochondrial membrane;mitochondrial part;mitochondrion;organelle;organelle membrane;organelle part	Glycerolipid metabolism	GO:0001932;GO:0006629;GO:0006643;GO:0006665;GO:0006672;GO:0007165;GO:0007166;GO:0007186;GO:0007205;GO:0008152;GO:0008610;GO:0009058;GO:0009987;GO:0019220;GO:0019222;GO:0030148;GO:0031323;GO:0031399;GO:0032147;GO:0032268;GO:0033674;GO:0042325;GO:0043085;GO:0043549;GO:0044093;GO:0044237;GO:0044238;GO:0044249;GO:0044255;GO:0045859;GO:0045860;GO:0046467;GO:0046486;GO:0046513;GO:0046519;GO:0046520;GO:…	GO:0000166;GO:0001727;GO:0001729;GO:0003824;GO:0003951;GO:0004143;GO:0005488;GO:0005524;GO:0016301;GO:0016740;GO:0016772;GO:0016773;GO:0017076;GO:0030554;GO:0032553;GO:0032555;GO:0032559;GO:0035639;GO:0047620	GO:0005739;GO:0016020;GO:0031090;GO:0031966;GO:0043226;GO:0043227;GO:0043229;GO:0043231;GO:0044422;GO:0044424;GO:0044429;GO:0044444;GO:0044446;GO:0044464	ko00561	47137.1	6.37472e-06	6.60679e-06	5.6312e-06	5.26622e-06	5.75494e-06	6.33511e-06	7.98813e-06	6.47624e-06	6.21217e-06	6.13121e-06	5.05604e-06	5.5614e-06	5.21143e-06	3.64232e-06	7.47248e-06	5.82375e-06
P35573	AGL	Glycogen debranching enzyme	GDE_HUMAN	alcohol metabolic process;biosynthetic process;carbohydrate biosynthetic process;carbohydrate catabolic process;carbohydrate metabolic process;catabolic process;cellular biosynthetic process;cellular carbohydrate biosynthetic process;cellular carbohydrate catabolic process;cellular carbohydrate metabolic process;cellular glucan metabolic process;cellular macromolecule biosynthetic process;cellula…	4-alpha-glucanotransferase activity;alpha-glucosidase activity;amylo-alpha-1,6-glucosidase activity;binding;carbohydrate binding;catalytic activity;glucosidase activity;glycogen debranching enzyme activity;hydrolase activity;hydrolase activity, acting on glycosyl bonds;hydrolase activity, hydrolyzing O-glycosyl compounds;pattern binding;polysaccharide binding;transferase activity;transferase acti…	cell part;cytoplasm;cytoplasmic part;cytosol;endoplasmic reticulum;inclusion body;intracellular membrane-bounded organelle;intracellular organelle;intracellular organelle part;intracellular part;isoamylase complex;macromolecular complex;membrane-bounded organelle;nuclear part;nucleoplasm;organelle;organelle part;protein complex;sarcoplasmic reticulum	Starch and sucrose metabolism	GO:0000271;GO:0000272;GO:0005975;GO:0005976;GO:0005977;GO:0005978;GO:0005980;GO:0005996;GO:0006006;GO:0006066;GO:0006073;GO:0006091;GO:0006112;GO:0007584;GO:0008152;GO:0009056;GO:0009057;GO:0009058;GO:0009059;GO:0009250;GO:0009251;GO:0009605;GO:0009719;GO:0009725;GO:0009987;GO:0009991;GO:0010033;GO:0015980;GO:0016051;GO:0016052;GO:0019318;GO:0031667;GO:0031960;GO:0033692;GO:0034637;GO:0034645;GO:…	GO:0001871;GO:0003824;GO:0004133;GO:0004134;GO:0004135;GO:0004553;GO:0004558;GO:0005488;GO:0015926;GO:0016740;GO:0016757;GO:0016758;GO:0016787;GO:0016798;GO:0030246;GO:0030247	GO:0005654;GO:0005737;GO:0005783;GO:0005829;GO:0016234;GO:0016529;GO:0032991;GO:0043033;GO:0043226;GO:0043227;GO:0043229;GO:0043231;GO:0043234;GO:0044422;GO:0044424;GO:0044428;GO:0044444;GO:0044446;GO:0044464	ko00500	174764	0.000107705	0.000106459	0.000133302	0.000145036	0.000126119	0.000135473	0.000132734	0.000101284	0.000116122	0.00011838	0.000153061	0.000152215	0.000147832	0.000139455	0.000113094	0.000117079
Q9UL18	AGO1	Protein argonaute-1	AGO1_HUMAN	biological regulation;biosynthetic process;catabolic process;cell surface receptor linked signaling pathway;cellular biosynthetic process;cellular catabolic process;cellular component assembly;cellular component assembly at cellular level;cellular component organization;cellular component organization at cellular level;cellular component organization or biogenesis;cellular component organization …	basal RNA polymerase II transcription machinery binding;basal transcription machinery binding;binding;core promoter binding;core promoter proximal region DNA binding;core promoter proximal region sequence-specific DNA binding;DNA binding;double-stranded RNA binding;enzyme binding;miRNA binding;nucleic acid binding;pre-miRNA binding;protein binding;regulatory region DNA binding;regulatory region n…	cell part;cytoplasm;cytoplasmic mRNA processing body;cytoplasmic part;cytosol;intracellular membrane-bounded organelle;intracellular non-membrane-bounded organelle;intracellular organelle;intracellular organelle part;intracellular part;macromolecular complex;membrane-bounded organelle;micro-ribonucleoprotein complex;non-membrane-bounded organelle;nuclear part;nucleoplasm;nucleus;organelle;organel…		GO:0000956;GO:0002376;GO:0006139;GO:0006351;GO:0006355;GO:0006357;GO:0006396;GO:0006401;GO:0006402;GO:0006417;GO:0006807;GO:0006950;GO:0006952;GO:0006955;GO:0007165;GO:0007166;GO:0007167;GO:0007169;GO:0007173;GO:0007219;GO:0008152;GO:0008543;GO:0009056;GO:0009057;GO:0009058;GO:0009059;GO:0009719;GO:0009889;GO:0009890;GO:0009891;GO:0009892;GO:0009893;GO:0009987;GO:0010033;GO:0010467;GO:0010468;GO:…	GO:0000975;GO:0000976;GO:0000977;GO:0000978;GO:0000987;GO:0000993;GO:0001012;GO:0001047;GO:0001067;GO:0001098;GO:0001099;GO:0001159;GO:0003676;GO:0003677;GO:0003723;GO:0003725;GO:0003727;GO:0005488;GO:0005515;GO:0019899;GO:0035198;GO:0043175;GO:0043565;GO:0044212;GO:0070063;GO:0070883	GO:0000932;GO:0005634;GO:0005654;GO:0005737;GO:0005829;GO:0005844;GO:0016442;GO:0030529;GO:0031332;GO:0032991;GO:0035068;GO:0035770;GO:0043226;GO:0043227;GO:0043228;GO:0043229;GO:0043231;GO:0043232;GO:0044422;GO:0044424;GO:0044428;GO:0044444;GO:0044446;GO:0044464;GO:0070578		97214.3	1.51573e-05	1.44946e-05	1.64551e-05	1.42761e-05	1.59991e-05	1.77373e-05	1.51144e-05	1.32557e-05	1.36319e-05	1.25568e-05	1.83106e-05	1.80953e-05	1.58767e-05	2.17439e-05	1.56228e-05	1.62208e-05
Q9UKV8;Q9UKV8-2	AGO2	Protein argonaute-2;Isoform 2 of Protein argonaute-2	AGO2_HUMAN	biological regulation;biosynthetic process;cell surface receptor linked signaling pathway;cellular biosynthetic process;cellular component assembly;cellular component assembly at cellular level;cellular component organization;cellular component organization at cellular level;cellular component organization or biogenesis;cellular component organization or biogenesis at cellular level;cellular macr…	basal RNA polymerase II transcription machinery binding;basal transcription machinery binding;binding;catalytic activity;cation binding;core promoter binding;DNA binding;double-stranded RNA binding;endonuclease activity;endonuclease activity, active with either ribo- or deoxyribonucleic acids and producing 5'-phosphomonoesters;endoribonuclease activity;endoribonuclease activity, cleaving siRNA-pa…	cell part;cytoplasm;cytoplasmic mRNA processing body;cytoplasmic part;cytosol;intracellular membrane-bounded organelle;intracellular non-membrane-bounded organelle;intracellular organelle;intracellular organelle part;intracellular part;macromolecular complex;membrane;membrane-bounded organelle;micro-ribonucleoprotein complex;mRNA cap binding complex;non-membrane-bounded organelle;nuclear part;nuc…		GO:0002376;GO:0006139;GO:0006351;GO:0006355;GO:0006357;GO:0006379;GO:0006396;GO:0006397;GO:0006412;GO:0006413;GO:0006417;GO:0006446;GO:0006807;GO:0006950;GO:0006952;GO:0006955;GO:0007165;GO:0007166;GO:0007167;GO:0007169;GO:0007173;GO:0007219;GO:0008152;GO:0008543;GO:0009058;GO:0009059;GO:0009719;GO:0009791;GO:0009889;GO:0009890;GO:0009891;GO:0009892;GO:0009893;GO:0009894;GO:0009896;GO:0009987;GO:…	GO:0000339;GO:0000340;GO:0000975;GO:0000993;GO:0001047;GO:0001067;GO:0001098;GO:0001099;GO:0003676;GO:0003677;GO:0003723;GO:0003725;GO:0003727;GO:0003729;GO:0003743;GO:0003824;GO:0004518;GO:0004519;GO:0004521;GO:0004540;GO:0005488;GO:0005515;GO:0008135;GO:0016787;GO:0016788;GO:0016891;GO:0016893;GO:0019899;GO:0035197;GO:0035198;GO:0043167;GO:0043169;GO:0043175;GO:0044212;GO:0046872;GO:0070063;GO:…	GO:0000932;GO:0005634;GO:0005654;GO:0005737;GO:0005829;GO:0005844;GO:0005845;GO:0016020;GO:0016442;GO:0030529;GO:0031332;GO:0032991;GO:0034518;GO:0035068;GO:0035770;GO:0043226;GO:0043227;GO:0043228;GO:0043229;GO:0043231;GO:0043232;GO:0043234;GO:0044422;GO:0044424;GO:0044428;GO:0044444;GO:0044446;GO:0044464;GO:0070578		97208.1	5.94203e-07	3.92602e-07	3.05163e-07	5.45908e-07	6.63596e-07	5.89981e-07	5.35315e-07	5.39935e-07	3.32713e-07	5.22165e-07	7.32269e-07	7.02729e-07	9.05915e-07	7.69947e-07	7.309e-07	2.90835e-07
Q9HCK5	AGO4	Protein argonaute-4	AGO4_HUMAN	biological regulation;catabolic process;cell surface receptor linked signaling pathway;cellular catabolic process;cellular component assembly;cellular component assembly at cellular level;cellular component organization;cellular component organization at cellular level;cellular component organization or biogenesis;cellular component organization or biogenesis at cellular level;cellular macromolec…	binding;double-stranded RNA binding;miRNA binding;nucleic acid binding;pre-miRNA binding;RNA binding;single-stranded RNA binding	cell part;cytoplasm;cytoplasmic mRNA processing body;cytoplasmic part;cytosol;intracellular non-membrane-bounded organelle;intracellular organelle;intracellular part;macromolecular complex;membrane;micro-ribonucleoprotein complex;non-membrane-bounded organelle;organelle;ribonucleoprotein complex;RISC-loading complex;RNA granule;RNAi effector complex;RNA-induced silencing complex		GO:0002376;GO:0006139;GO:0006396;GO:0006401;GO:0006402;GO:0006417;GO:0006807;GO:0006950;GO:0006952;GO:0006955;GO:0007165;GO:0007166;GO:0007167;GO:0007169;GO:0007173;GO:0007219;GO:0008152;GO:0008543;GO:0009056;GO:0009057;GO:0009719;GO:0009889;GO:0009890;GO:0009892;GO:0009987;GO:0010033;GO:0010467;GO:0010468;GO:0010501;GO:0010556;GO:0010558;GO:0010605;GO:0010608;GO:0010629;GO:0016043;GO:0016070;GO:…	GO:0003676;GO:0003723;GO:0003725;GO:0003727;GO:0005488;GO:0035198;GO:0070883	GO:0000932;GO:0005737;GO:0005829;GO:0016020;GO:0016442;GO:0030529;GO:0031332;GO:0032991;GO:0035068;GO:0035770;GO:0043226;GO:0043228;GO:0043229;GO:0043232;GO:0044424;GO:0044444;GO:0044464;GO:0070578		97096.8	2.13907e-06	1.7761e-06	2.55327e-06	2.27248e-06	2.73194e-06	3.01789e-06	1.9716e-06	2.18382e-06	1.89745e-06	2.19073e-06	2.64939e-06	2.61381e-06	2.13345e-06	3.10687e-06	2.71082e-06	1.27774e-06
Q99943	AGPAT1	1-acyl-sn-glycerol-3-phosphate acyltransferase alpha	PLCA_HUMAN	acylglycerol biosynthetic process;acylglycerol metabolic process;biological regulation;biosynthetic process;carboxylic acid biosynthetic process;carboxylic acid metabolic process;CDP-diacylglycerol biosynthetic process;CDP-diacylglycerol metabolic process;cellular biosynthetic process;cellular ketone metabolic process;cellular lipid metabolic process;cellular metabolic process;cellular process;di…	1-acylglycerol-3-phosphate O-acyltransferase activity;acylglycerol O-acyltransferase activity;catalytic activity;O-acyltransferase activity;transferase activity;transferase activity, transferring acyl groups;transferase activity, transferring acyl groups other than amino-acyl groups	cell part;cytoplasmic part;endoplasmic reticulum;endoplasmic reticulum membrane;endoplasmic reticulum part;integral to membrane;intracellular membrane-bounded organelle;intracellular organelle;intracellular organelle part;intracellular part;intrinsic to membrane;membrane;membrane part;membrane-bounded organelle;organelle;organelle membrane;organelle part	Fat digestion and absorption;Glycerolipid metabolism;Glycerophospholipid metabolism	GO:0001817;GO:0001819;GO:0001959;GO:0001961;GO:0006082;GO:0006091;GO:0006112;GO:0006629;GO:0006638;GO:0006639;GO:0006641;GO:0006644;GO:0006650;GO:0006651;GO:0006654;GO:0006662;GO:0008152;GO:0008610;GO:0008654;GO:0009058;GO:0009893;GO:0009966;GO:0009967;GO:0009987;GO:0010646;GO:0010647;GO:0015980;GO:0016024;GO:0016053;GO:0018904;GO:0019222;GO:0019432;GO:0019637;GO:0019752;GO:0023051;GO:0023056;GO:…	GO:0003824;GO:0003841;GO:0008374;GO:0016411;GO:0016740;GO:0016746;GO:0016747	GO:0005783;GO:0005789;GO:0016020;GO:0016021;GO:0031090;GO:0031224;GO:0043226;GO:0043227;GO:0043229;GO:0043231;GO:0044422;GO:0044424;GO:0044425;GO:0044432;GO:0044444;GO:0044446;GO:0044464	ko00561;ko00564;ko04975	31716.5	1.00901e-06	1.04682e-06	8.28319e-07	1.19572e-06	1.32441e-06	1.51052e-06	1.39167e-06	1.62509e-06	1.61074e-06	1.71305e-06	1.38982e-06	1.59765e-06	1.30417e-06	1.54332e-06	1.74594e-06	1.27099e-06
O15120	AGPAT2	1-acyl-sn-glycerol-3-phosphate acyltransferase beta	PLCB_HUMAN	acylglycerol biosynthetic process;acylglycerol metabolic process;anatomical structure development;biological regulation;biosynthetic process;carboxylic acid biosynthetic process;carboxylic acid metabolic process;CDP-diacylglycerol biosynthetic process;CDP-diacylglycerol metabolic process;cellular biosynthetic process;cellular ketone metabolic process;cellular lipid metabolic process;cellular meta…	1-acylglycerol-3-phosphate O-acyltransferase activity;acylglycerol O-acyltransferase activity;catalytic activity;O-acyltransferase activity;transferase activity;transferase activity, transferring acyl groups;transferase activity, transferring acyl groups other than amino-acyl groups	cell part;cytoplasmic part;endoplasmic reticulum;endoplasmic reticulum membrane;endoplasmic reticulum part;integral to membrane;intracellular membrane-bounded organelle;intracellular organelle;intracellular organelle part;intracellular part;intrinsic to membrane;membrane;membrane part;membrane-bounded organelle;organelle;organelle membrane;organelle part	Fat digestion and absorption;Glycerolipid metabolism;Glycerophospholipid metabolism	GO:0001817;GO:0001819;GO:0001959;GO:0001961;GO:0006082;GO:0006629;GO:0006638;GO:0006639;GO:0006641;GO:0006644;GO:0006650;GO:0006651;GO:0006654;GO:0006662;GO:0008152;GO:0008544;GO:0008610;GO:0008654;GO:0009058;GO:0009888;GO:0009966;GO:0009967;GO:0009987;GO:0010646;GO:0010647;GO:0016024;GO:0016053;GO:0018904;GO:0019432;GO:0019637;GO:0019752;GO:0023051;GO:0023056;GO:0032502;GO:0042180;GO:0043436;GO:…	GO:0003824;GO:0003841;GO:0008374;GO:0016411;GO:0016740;GO:0016746;GO:0016747	GO:0005783;GO:0005789;GO:0016020;GO:0016021;GO:0031090;GO:0031224;GO:0043226;GO:0043227;GO:0043229;GO:0043231;GO:0044422;GO:0044424;GO:0044425;GO:0044432;GO:0044444;GO:0044446;GO:0044464	ko00561;ko00564;ko04975	30914.4	8.40399e-06	9.29547e-06	9.47316e-06	6.98524e-06	8.80454e-06	9.42866e-06	9.56131e-06	1.05126e-05	1.31465e-05	1.02414e-05	7.23597e-06	8.01237e-06	9.06699e-06	8.06414e-06	1.00357e-05	9.27974e-06
Q9NRZ7;Q9NRZ7-2;Q9NRZ7-3	AGPAT3	1-acyl-sn-glycerol-3-phosphate acyltransferase gamma;Isoform 2 of 1-acyl-sn-glycerol-3-phosphate acyltransferase gamma;Isoform 3 of 1-acyl-sn-glycerol-3-phosphate acyltransferase gamma	PLCC_HUMAN	acylglycerol biosynthetic process;acylglycerol metabolic process;biosynthetic process;carboxylic acid biosynthetic process;carboxylic acid metabolic process;CDP-diacylglycerol biosynthetic process;CDP-diacylglycerol metabolic process;cellular biosynthetic process;cellular ketone metabolic process;cellular lipid metabolic process;cellular metabolic process;cellular process;diacylglycerol biosynthe…	1-acylglycerol-3-phosphate O-acyltransferase activity;acylglycerol O-acyltransferase activity;catalytic activity;O-acyltransferase activity;transferase activity;transferase activity, transferring acyl groups;transferase activity, transferring acyl groups other than amino-acyl groups	cell part;cytoplasmic part;endoplasmic reticulum;endoplasmic reticulum membrane;endoplasmic reticulum part;envelope;integral to membrane;intracellular membrane-bounded organelle;intracellular organelle;intracellular organelle part;intracellular part;intrinsic to membrane;membrane;membrane part;membrane-bounded organelle;nuclear envelope;nuclear part;organelle;organelle envelope;organelle membrane…	Glycerolipid metabolism;Glycerophospholipid metabolism	GO:0006082;GO:0006629;GO:0006638;GO:0006639;GO:0006641;GO:0006644;GO:0006650;GO:0006651;GO:0006654;GO:0006662;GO:0008152;GO:0008610;GO:0008654;GO:0009058;GO:0009987;GO:0016024;GO:0016053;GO:0018904;GO:0019432;GO:0019637;GO:0019752;GO:0042180;GO:0043436;GO:0044237;GO:0044238;GO:0044249;GO:0044255;GO:0044281;GO:0044283;GO:0045017;GO:0046339;GO:0046341;GO:0046394;GO:0046460;GO:0046463;GO:0046473;GO:…	GO:0003824;GO:0003841;GO:0008374;GO:0016411;GO:0016740;GO:0016746;GO:0016747	GO:0005635;GO:0005783;GO:0005789;GO:0005886;GO:0016020;GO:0016021;GO:0031090;GO:0031224;GO:0031967;GO:0031975;GO:0043226;GO:0043227;GO:0043229;GO:0043231;GO:0044422;GO:0044424;GO:0044425;GO:0044428;GO:0044432;GO:0044444;GO:0044446;GO:0044464	ko00561;ko00564	43381	1.76211e-07	1.73848e-07	2.29699e-07	2.42325e-07	2.01888e-07	1.5397e-07	2.73664e-07	1.74997e-07	2.15588e-07	1.94734e-07	1.96747e-07	2.94811e-07	1.58232e-07	1.39411e-07	2.64461e-07	1.69975e-07
O00116	AGPS	Alkyldihydroxyacetonephosphate synthase, peroxisomal	ADAS_HUMAN	biosynthetic process;cellular biosynthetic process;cellular lipid metabolic process;cellular metabolic process;cellular process;ether lipid biosynthetic process;ether lipid metabolic process;glycerol ether biosynthetic process;glycerol ether metabolic process;glycerolipid biosynthetic process;glycerolipid metabolic process;lipid biosynthetic process;lipid metabolic process;metabolic process;organ…	alkylglycerone-phosphate synthase activity;binding;catalytic activity;coenzyme binding;cofactor binding;FAD binding;flavin adenine dinucleotide binding;oxidoreductase activity;oxidoreductase activity, acting on CH-OH group of donors;oxidoreductase activity, acting on the CH-OH group of donors, NAD or NADP as acceptor;transferase activity;transferase activity, transferring alkyl or aryl (other tha…	cell part;cytoplasmic part;intracellular membrane-bounded organelle;intracellular non-membrane-bounded organelle;intracellular organelle;intracellular organelle lumen;intracellular organelle part;intracellular part;membrane;membrane-bounded organelle;membrane-enclosed lumen;microbody;microbody lumen;microbody membrane;microbody part;mitochondrion;non-membrane-bounded organelle;nuclear part;nucleo…	Ether lipid metabolism;Peroxisome	GO:0006629;GO:0006662;GO:0008152;GO:0008610;GO:0008611;GO:0009058;GO:0009987;GO:0018904;GO:0044237;GO:0044238;GO:0044249;GO:0044255;GO:0044281;GO:0045017;GO:0046485;GO:0046486;GO:0046504	GO:0003824;GO:0005488;GO:0008609;GO:0008762;GO:0016491;GO:0016614;GO:0016616;GO:0016740;GO:0016765;GO:0048037;GO:0050660;GO:0050662;GO:0071949	GO:0005730;GO:0005739;GO:0005777;GO:0005778;GO:0005782;GO:0016020;GO:0031090;GO:0031903;GO:0031907;GO:0031974;GO:0042579;GO:0043226;GO:0043227;GO:0043228;GO:0043229;GO:0043231;GO:0043232;GO:0043233;GO:0044422;GO:0044424;GO:0044428;GO:0044438;GO:0044439;GO:0044444;GO:0044446;GO:0044464;GO:0070013	ko00565;ko04146	72911.8	4.29643e-05	3.61967e-05	3.36325e-05	4.91311e-05	3.81848e-05	5.42901e-05	5.05713e-05	4.73445e-05	5.11173e-05	4.82e-05	4.29077e-05	4.19834e-05	3.47958e-05	4.51045e-05	4.69823e-05	6.23278e-05
P01019	AGT	Angiotensinogen	ANGT_HUMAN	activation of NF-kappaB-inducing kinase activity;activation of phospholipase C activity;activation of phospholipase C activity by G-protein coupled receptor protein signaling pathway coupled to IP3 second messenger;activation of protein kinase activity;aging;anatomical structure development;anatomical structure morphogenesis;angiotensin maturation;angiotensin mediated vasoconstriction involved in…	angiotensin receptor binding;binding;channel regulator activity;endopeptidase inhibitor activity;endopeptidase regulator activity;enzyme activator activity;enzyme inhibitor activity;enzyme regulator activity;G-protein-coupled receptor binding;growth factor activity;hormone activity;peptidase inhibitor activity;peptidase regulator activity;protein binding;receptor binding;serine-type endopeptidase…	blood microparticle;cell part;cytoplasm;extracellular membrane-bounded organelle;extracellular organelle;extracellular region;extracellular region part;extracellular space;extracellular vesicular exosome;intracellular part;membrane-bounded organelle;membrane-bounded vesicle;organelle;vesicle	Hypertrophic cardiomyopathy (HCM);Renin-angiotensin system;Vascular smooth muscle contraction	GO:0000165;GO:0001543;GO:0001558;GO:0001568;GO:0001658;GO:0001763;GO:0001775;GO:0001817;GO:0001819;GO:0001822;GO:0001885;GO:0001932;GO:0001934;GO:0001974;GO:0001990;GO:0001998;GO:0001999;GO:0002003;GO:0002009;GO:0002016;GO:0002018;GO:0002019;GO:0002028;GO:0002034;GO:0002064;GO:0003008;GO:0003012;GO:0003013;GO:0003014;GO:0003018;GO:0003044;GO:0003051;GO:0003071;GO:0003072;GO:0003073;GO:0003081;GO:…	GO:0001664;GO:0004857;GO:0004866;GO:0004867;GO:0005102;GO:0005179;GO:0005488;GO:0005515;GO:0008047;GO:0008083;GO:0016176;GO:0016247;GO:0017080;GO:0030234;GO:0030414;GO:0031701;GO:0031702;GO:0031703;GO:0061134;GO:0061135	GO:0005576;GO:0005615;GO:0005737;GO:0031982;GO:0031988;GO:0043226;GO:0043227;GO:0043230;GO:0044421;GO:0044424;GO:0044464;GO:0065010;GO:0070062;GO:0072562	ko04270;ko04614;ko05410	53154.2	7.15351e-07	7.81797e-07	1.01814e-06	1.84228e-07	8.21924e-07	2.70616e-07	7.65778e-07	1.63382e-06	1.3673e-06	6.41828e-07	6.09694e-07	1.03931e-06	1.34306e-07	7.55799e-07	7.12263e-07	7.49379e-07
Q9UPW5	AGTPBP1	Cytosolic carboxypeptidase 1	CBPC1_HUMAN	anatomical structure development;cell differentiation;cell differentiation in hindbrain;cellular component organization;cellular component organization at cellular level;cellular component organization or biogenesis;cellular component organization or biogenesis at cellular level;cellular developmental process;cellular macromolecule metabolic process;cellular metabolic process;cellular process;cel…	binding;carboxypeptidase activity;catalytic activity;cation binding;cytoskeletal protein binding;exopeptidase activity;hydrolase activity;ion binding;metal ion binding;metallocarboxypeptidase activity;metalloexopeptidase activity;metallopeptidase activity;peptidase activity;peptidase activity, acting on L-amino acid peptides;protein binding;transition metal ion binding;tubulin binding;zinc ion bi…	cell part;cytoplasm;cytoplasmic part;cytosol;intracellular membrane-bounded organelle;intracellular organelle;intracellular part;membrane-bounded organelle;mitochondrion;nucleus;organelle		GO:0001754;GO:0003008;GO:0006464;GO:0006996;GO:0007005;GO:0008152;GO:0009987;GO:0016043;GO:0018193;GO:0018200;GO:0018410;GO:0019538;GO:0021533;GO:0021702;GO:0021772;GO:0021953;GO:0030154;GO:0030182;GO:0032501;GO:0032502;GO:0035608;GO:0035609;GO:0035610;GO:0043170;GO:0043412;GO:0043687;GO:0044237;GO:0044238;GO:0044260;GO:0044267;GO:0046530;GO:0048856;GO:0048869;GO:0050877;GO:0050905;GO:0071840;GO:…	GO:0003824;GO:0004180;GO:0004181;GO:0005488;GO:0005515;GO:0008092;GO:0008233;GO:0008235;GO:0008237;GO:0008238;GO:0008270;GO:0015631;GO:0016787;GO:0043167;GO:0043169;GO:0046872;GO:0046914;GO:0070011	GO:0005634;GO:0005737;GO:0005739;GO:0005829;GO:0043226;GO:0043227;GO:0043229;GO:0043231;GO:0044424;GO:0044444;GO:0044464		138448	1.10933e-05	1.01458e-05	1.05121e-05	9.95794e-06	1.36996e-05	1.45816e-05	1.30036e-05	1.20349e-05	1.39035e-05	1.23679e-05	1.43986e-05	1.86091e-05	1.51549e-05	1.69e-05	1.78105e-05	1.24926e-05
Q6RW13	AGTRAP	Type-1 angiotensin II receptor-associated protein	ATRAP_HUMAN	biological regulation;regulation of biological quality;regulation of blood pressure;response to chemical stimulus;response to hypoxia;response to oxygen levels;response to stimulus;response to stress	angiotensin receptor activity;angiotensin type II receptor activity;binding;G-protein coupled receptor activity;molecular transducer activity;peptide binding;peptide receptor activity;peptide receptor activity, G-protein coupled;receptor activity;signal transducer activity;signaling receptor activity;transmembrane signaling receptor activity	cell cortex;cell part;cytoplasm;cytoplasmic part;cytoplasmic vesicle membrane;cytoplasmic vesicle part;endoplasmic reticulum membrane;endoplasmic reticulum part;Golgi apparatus part;Golgi membrane;integral to membrane;intracellular membrane-bounded organelle;intracellular organelle;intracellular organelle part;intracellular part;intrinsic to membrane;membrane;membrane part;membrane-bounded organe…		GO:0001666;GO:0006950;GO:0008217;GO:0042221;GO:0050896;GO:0065007;GO:0065008;GO:0070482	GO:0001595;GO:0001653;GO:0004871;GO:0004872;GO:0004888;GO:0004930;GO:0004945;GO:0005488;GO:0008528;GO:0038023;GO:0042277;GO:0060089	GO:0000139;GO:0005654;GO:0005737;GO:0005789;GO:0005886;GO:0005938;GO:0012506;GO:0016020;GO:0016021;GO:0030659;GO:0031090;GO:0031224;GO:0043226;GO:0043227;GO:0043229;GO:0043231;GO:0044422;GO:0044424;GO:0044425;GO:0044428;GO:0044431;GO:0044432;GO:0044433;GO:0044444;GO:0044446;GO:0044464		17419.2	4.28451e-05	4.2476e-05	4.91001e-05	3.28446e-05	5.05041e-05	3.81069e-05	3.12726e-05	4.27766e-05	4.86188e-05	5.20156e-05	4.21651e-05	4.1585e-05	4.28217e-05	5.3737e-05	5.31866e-05	4.74865e-05
Q6RW13-2	AGTRAP	Isoform 2 of Type-1 angiotensin II receptor-associated protein	ATRAP_HUMAN	biological regulation;regulation of biological quality;regulation of blood pressure;response to chemical stimulus;response to hypoxia;response to oxygen levels;response to stimulus;response to stress	angiotensin receptor activity;angiotensin type II receptor activity;binding;G-protein coupled receptor activity;molecular transducer activity;peptide binding;peptide receptor activity;peptide receptor activity, G-protein coupled;receptor activity;signal transducer activity;signaling receptor activity;transmembrane signaling receptor activity	cell cortex;cell part;cytoplasm;cytoplasmic part;cytoplasmic vesicle membrane;cytoplasmic vesicle part;endoplasmic reticulum membrane;endoplasmic reticulum part;Golgi apparatus part;Golgi membrane;integral to membrane;intracellular membrane-bounded organelle;intracellular organelle;intracellular organelle part;intracellular part;intrinsic to membrane;membrane;membrane part;membrane-bounded organe…		GO:0001666;GO:0006950;GO:0008217;GO:0042221;GO:0050896;GO:0065007;GO:0065008;GO:0070482	GO:0001595;GO:0001653;GO:0004871;GO:0004872;GO:0004888;GO:0004930;GO:0004945;GO:0005488;GO:0008528;GO:0038023;GO:0042277;GO:0060089	GO:0000139;GO:0005654;GO:0005737;GO:0005789;GO:0005886;GO:0005938;GO:0012506;GO:0016020;GO:0016021;GO:0030659;GO:0031090;GO:0031224;GO:0043226;GO:0043227;GO:0043229;GO:0043231;GO:0044422;GO:0044424;GO:0044425;GO:0044428;GO:0044431;GO:0044432;GO:0044433;GO:0044444;GO:0044446;GO:0044464		16669.3	2.60492e-06	3.16929e-06	3.25544e-06	2.25559e-06	3.09137e-06	2.95835e-06	2.45308e-06	3.16585e-06	2.7333e-06	2.1879e-06	1.12872e-06	5.19066e-07	7.78822e-07	1.02534e-06	1.83604e-06	2.04013e-06
Q8WYP5;Q8WYP5-2;Q8WYP5-3	AHCTF1	Protein ELYS;Isoform 2 of Protein ELYS;Isoform 3 of Protein ELYS	ELYS_HUMAN	biological regulation;cell cycle;cellular component assembly;cellular component assembly at cellular level;cellular component organization;cellular component organization at cellular level;cellular component organization or biogenesis;cellular component organization or biogenesis at cellular level;cellular macromolecular complex assembly;cellular macromolecular complex subunit organization;cellul…	binding;DNA binding;nucleic acid binding;nucleic acid binding transcription factor activity;sequence-specific DNA binding transcription factor activity	cell part;chromosomal part;condensed chromosome kinetochore;cytoplasmic part;cytosol;extracellular membrane-bounded organelle;extracellular organelle;extracellular region part;extracellular vesicular exosome;intracellular membrane-bounded organelle;intracellular non-membrane-bounded organelle;intracellular organelle;intracellular organelle part;intracellular part;kinetochore;macromolecular comple…		GO:0000278;GO:0000910;GO:0006461;GO:0006810;GO:0006996;GO:0006997;GO:0006999;GO:0007049;GO:0007165;GO:0007264;GO:0009987;GO:0015031;GO:0015931;GO:0016043;GO:0022607;GO:0034621;GO:0034622;GO:0035556;GO:0043623;GO:0043933;GO:0045184;GO:0046931;GO:0050657;GO:0050658;GO:0050789;GO:0050794;GO:0050896;GO:0051028;GO:0051234;GO:0051236;GO:0051292;GO:0051716;GO:0065003;GO:0065007;GO:0071822;GO:0071840;GO:…	GO:0001071;GO:0003676;GO:0003677;GO:0003700;GO:0005488	GO:0000776;GO:0000777;GO:0005634;GO:0005643;GO:0005654;GO:0005829;GO:0016020;GO:0016363;GO:0031090;GO:0031965;GO:0031982;GO:0031988;GO:0032991;GO:0043226;GO:0043227;GO:0043228;GO:0043229;GO:0043230;GO:0043231;GO:0043232;GO:0043234;GO:0044421;GO:0044422;GO:0044424;GO:0044425;GO:0044427;GO:0044428;GO:0044444;GO:0044446;GO:0044464;GO:0046930;GO:0065010;GO:0070062		252498	8.60839e-06	8.05758e-06	7.43371e-06	6.13525e-06	6.7984e-06	7.37689e-06	6.82237e-06	8.7842e-06	7.5458e-06	8.73353e-06	7.01492e-06	6.96462e-06	6.47231e-06	6.967e-06	8.73057e-06	6.74231e-06
P23526	AHCY	Adenosylhomocysteinase	SAHH_HUMAN	amine metabolic process;carboxylic acid metabolic process;cellular amine metabolic process;cellular amino acid metabolic process;cellular ketone metabolic process;cellular metabolic process;cellular modified amino acid metabolic process;cellular nitrogen compound metabolic process;cellular process;coenzyme metabolic process;cofactor metabolic process;heterocycle metabolic process;metabolic proces…	adenosylhomocysteinase activity;catalytic activity;hydrolase activity;hydrolase activity, acting on ether bonds;trialkylsulfonium hydrolase activity	cell part;cytoplasm;cytoplasmic membrane-bounded vesicle;cytoplasmic part;cytoplasmic vesicle;cytosol;extracellular membrane-bounded organelle;extracellular organelle;extracellular region part;extracellular vesicular exosome;intracellular membrane-bounded organelle;intracellular organelle;intracellular part;melanosome;membrane-bounded organelle;membrane-bounded vesicle;organelle;pigment granule;v…	Cysteine and methionine metabolism	GO:0000096;GO:0006082;GO:0006139;GO:0006520;GO:0006575;GO:0006730;GO:0006732;GO:0006790;GO:0006805;GO:0006807;GO:0008152;GO:0009116;GO:0009119;GO:0009308;GO:0009987;GO:0019752;GO:0032259;GO:0033353;GO:0034641;GO:0042180;GO:0042278;GO:0043436;GO:0044106;GO:0044237;GO:0044238;GO:0044281;GO:0046128;GO:0046483;GO:0046500;GO:0051186;GO:0055086;GO:0072521	GO:0003824;GO:0004013;GO:0016787;GO:0016801;GO:0016802	GO:0005737;GO:0005829;GO:0016023;GO:0031410;GO:0031982;GO:0031988;GO:0042470;GO:0043226;GO:0043227;GO:0043229;GO:0043230;GO:0043231;GO:0044421;GO:0044424;GO:0044444;GO:0044464;GO:0048770;GO:0065010;GO:0070062	ko00270	47716.1	0.000136655	0.000146368	0.000161753	0.000164771	0.000154214	0.000176901	0.000158176	0.000139607	0.000143199	0.000144028	0.000203229	0.000183615	0.000196257	0.000235569	0.000161288	0.000191519
O43865	AHCYL1	S-adenosylhomocysteine hydrolase-like protein 1	SAHH2_HUMAN	amine metabolic process;biological regulation;carboxylic acid metabolic process;cellular amine metabolic process;cellular amino acid metabolic process;cellular ketone metabolic process;cellular macromolecule metabolic process;cellular metabolic process;cellular modified amino acid metabolic process;cellular nitrogen compound metabolic process;cellular process;coenzyme metabolic process;cofactor m…	catalytic activity;hydrolase activity	cell part;cytoplasmic part;cytosol;endoplasmic reticulum;extracellular membrane-bounded organelle;extracellular organelle;extracellular region part;extracellular vesicular exosome;intracellular membrane-bounded organelle;intracellular organelle;intracellular part;membrane-bounded organelle;membrane-bounded vesicle;organelle;vesicle	Cysteine and methionine metabolism	GO:0002028;GO:0006082;GO:0006139;GO:0006378;GO:0006396;GO:0006397;GO:0006520;GO:0006575;GO:0006605;GO:0006611;GO:0006730;GO:0006732;GO:0006790;GO:0006807;GO:0006810;GO:0006886;GO:0006913;GO:0008152;GO:0009116;GO:0009119;GO:0009308;GO:0009987;GO:0010035;GO:0010038;GO:0010468;GO:0010765;GO:0010959;GO:0015031;GO:0016070;GO:0016071;GO:0019219;GO:0019222;GO:0019752;GO:0022898;GO:0031123;GO:0031124;GO:…	GO:0003824;GO:0016787	GO:0005783;GO:0005829;GO:0031982;GO:0031988;GO:0043226;GO:0043227;GO:0043229;GO:0043230;GO:0043231;GO:0044421;GO:0044424;GO:0044444;GO:0044464;GO:0065010;GO:0070062	ko00270	58951.4	3.19135e-05	1.9601e-05	3.08028e-05	3.79254e-05	3.3301e-05	3.48015e-05	2.66437e-05	2.55191e-05	2.10509e-05	2.77048e-05	3.05673e-05	3.73864e-05	2.71611e-05	3.74233e-05	2.78409e-05	2.5422e-05
Q96HN2;Q96HN2-2	AHCYL2	Adenosylhomocysteinase 3;Isoform 2 of Adenosylhomocysteinase 3	SAHH3_HUMAN	amine metabolic process;carboxylic acid metabolic process;cellular amine metabolic process;cellular amino acid metabolic process;cellular ketone metabolic process;cellular metabolic process;cellular modified amino acid metabolic process;cellular nitrogen compound metabolic process;cellular process;coenzyme metabolic process;cofactor metabolic process;heterocycle metabolic process;metabolic proces…	catalytic activity;hydrolase activity	cell part;cytoplasmic part;cytosol;intracellular part	Cysteine and methionine metabolism	GO:0006082;GO:0006139;GO:0006520;GO:0006575;GO:0006730;GO:0006732;GO:0006790;GO:0006807;GO:0008152;GO:0009116;GO:0009119;GO:0009308;GO:0009987;GO:0019752;GO:0033353;GO:0034641;GO:0042180;GO:0042278;GO:0043436;GO:0044106;GO:0044237;GO:0044238;GO:0044281;GO:0046128;GO:0046483;GO:0046500;GO:0051186;GO:0055086;GO:0072521	GO:0003824;GO:0016787	GO:0005829;GO:0044424;GO:0044444;GO:0044464	ko00270	66721.1	3.43015e-07	4.88917e-07	NaN	3.33498e-07	3.469e-07	4.07878e-07	5.91041e-07	2.83565e-07	2.48904e-07	4.86116e-07	4.31518e-07	4.44105e-07	3.04148e-07	5.04567e-07	3.94696e-07	4.78435e-07
Q09666	AHNAK	Neuroblast differentiation-associated protein AHNAK	AHNK_HUMAN	biological regulation;cellular component assembly;cellular component organization;cellular component organization or biogenesis;macromolecular complex assembly;macromolecular complex subunit organization;protein complex assembly;protein complex subunit organization;protein oligomerization;regulation of biological process;regulation of cellular metabolic process;regulation of cellular process;regu…		actin cytoskeleton;adherens junction;anchoring junction;cell junction;cell part;cell-cell contact zone;cell-cell junction;cell-substrate adherens junction;cell-substrate junction;contractile fiber part;costamere;cytoplasm;cytoplasmic part;cytoskeleton;cytosol;extracellular membrane-bounded organelle;extracellular organelle;extracellular region part;extracellular vesicular exosome;focal adhesion;i…		GO:0006461;GO:0010468;GO:0016043;GO:0019219;GO:0019222;GO:0022607;GO:0031323;GO:0043484;GO:0043933;GO:0050789;GO:0050794;GO:0051171;GO:0051252;GO:0051259;GO:0060255;GO:0065003;GO:0065007;GO:0071822;GO:0071840;GO:0080090		GO:0005634;GO:0005737;GO:0005765;GO:0005774;GO:0005829;GO:0005856;GO:0005886;GO:0005911;GO:0005912;GO:0005924;GO:0005925;GO:0015629;GO:0016020;GO:0030054;GO:0030055;GO:0030315;GO:0031090;GO:0031982;GO:0031988;GO:0042383;GO:0043034;GO:0043226;GO:0043227;GO:0043228;GO:0043229;GO:0043230;GO:0043231;GO:0043232;GO:0044291;GO:0044421;GO:0044422;GO:0044424;GO:0044425;GO:0044437;GO:0044444;GO:0044446;GO:…		629101	3.62241e-07	NaN	1.87171e-06	7.20293e-08	NaN	3.14585e-07	4.24868e-06	5.06509e-07	4.16785e-07	6.29831e-07	1.02366e-06	1.64688e-07	2.46518e-07	3.14864e-07	3.74492e-08	NaN
Q8IVF2;Q8IVF2-3	AHNAK2	Protein AHNAK2;Isoform 3 of Protein AHNAK2	AHNK2_HUMAN			cell part;contractile fiber part;costamere;cytoplasm;cytoplasmic part;cytoplasmic vesicle membrane;cytoplasmic vesicle part;intracellular membrane-bounded organelle;intracellular organelle;intracellular organelle part;intracellular part;membrane;membrane part;membrane-bounded organelle;nucleus;organelle;organelle membrane;organelle part;plasma membrane;plasma membrane part;sarcolemma;T-tubule;ves…				GO:0005634;GO:0005737;GO:0005886;GO:0012506;GO:0016020;GO:0030018;GO:0030315;GO:0030659;GO:0031090;GO:0042383;GO:0043034;GO:0043226;GO:0043227;GO:0043229;GO:0043231;GO:0044422;GO:0044424;GO:0044425;GO:0044433;GO:0044444;GO:0044446;GO:0044449;GO:0044459;GO:0044464		616629	0.000637327	0.000692313	0.000738501	0.000832414	0.000831899	0.000704189	0.000794199	0.000638635	0.000604541	0.000728942	0.000934421	0.000774784	0.000812776	0.000833584	0.000701039	0.000784436
O95433	AHSA1	Activator of 90 kDa heat shock protein ATPase homolog 1	AHSA1_HUMAN	biological regulation;positive regulation of ATPase activity;positive regulation of catalytic activity;positive regulation of hydrolase activity;positive regulation of molecular function;regulation of ATPase activity;regulation of biological process;regulation of catabolic process;regulation of catalytic activity;regulation of cellular catabolic process;regulation of cellular metabolic process;re…	ATPase activator activity;ATPase regulator activity;binding;chaperone binding;enzyme activator activity;enzyme regulator activity;nucleoside-triphosphatase regulator activity;protein binding	cell part;cytoplasm;cytoplasmic part;cytosol;endoplasmic reticulum;extracellular membrane-bounded organelle;extracellular organelle;extracellular region part;extracellular vesicular exosome;intracellular membrane-bounded organelle;intracellular organelle;intracellular part;membrane-bounded organelle;membrane-bounded vesicle;organelle;vesicle		GO:0006140;GO:0006950;GO:0009894;GO:0019219;GO:0019222;GO:0030811;GO:0031323;GO:0031329;GO:0032781;GO:0033121;GO:0043085;GO:0043462;GO:0044093;GO:0050789;GO:0050790;GO:0050794;GO:0050896;GO:0051171;GO:0051336;GO:0051345;GO:0065007;GO:0065009;GO:0080090	GO:0001671;GO:0005488;GO:0005515;GO:0008047;GO:0030234;GO:0051087;GO:0060589;GO:0060590	GO:0005737;GO:0005783;GO:0005829;GO:0031982;GO:0031988;GO:0043226;GO:0043227;GO:0043229;GO:0043230;GO:0043231;GO:0044421;GO:0044424;GO:0044444;GO:0044464;GO:0065010;GO:0070062		38274.3	1.35192e-05	1.30434e-05	1.60758e-05	1.67523e-05	1.59796e-05	1.70838e-05	1.51589e-05	1.31529e-05	1.34685e-05	1.49373e-05	1.67744e-05	1.32558e-05	1.57172e-05	1.64167e-05	1.4696e-05	1.404e-05
P02765	AHSG	Alpha-2-HS-glycoprotein	FETUA_HUMAN	acute inflammatory response;acute-phase response;anatomical structure development;biological regulation;cellular component organization;cellular component organization or biogenesis;cellular membrane organization;cellular process;defense response;developmental process;endocytosis;establishment of localization;inflammatory response;membrane invagination;membrane organization;multicellular organism…	cysteine-type endopeptidase inhibitor activity;endopeptidase inhibitor activity;endopeptidase regulator activity;enzyme inhibitor activity;enzyme regulator activity;kinase inhibitor activity;kinase regulator activity;peptidase inhibitor activity;peptidase regulator activity	blood microparticle;extracellular membrane-bounded organelle;extracellular organelle;extracellular region;extracellular region part;extracellular space;extracellular vesicular exosome;membrane-bounded organelle;membrane-bounded vesicle;organelle;vesicle		GO:0001501;GO:0001503;GO:0002526;GO:0006810;GO:0006897;GO:0006907;GO:0006950;GO:0006952;GO:0006953;GO:0006954;GO:0009611;GO:0009892;GO:0009966;GO:0009968;GO:0009987;GO:0010324;GO:0010563;GO:0010646;GO:0010648;GO:0016043;GO:0016044;GO:0016192;GO:0019220;GO:0019222;GO:0023051;GO:0023057;GO:0030100;GO:0030278;GO:0030279;GO:0030500;GO:0030502;GO:0031323;GO:0031324;GO:0031347;GO:0032101;GO:0032501;GO:…	GO:0004857;GO:0004866;GO:0004869;GO:0019207;GO:0019210;GO:0030234;GO:0030414;GO:0061134;GO:0061135	GO:0005576;GO:0005615;GO:0031982;GO:0031988;GO:0043226;GO:0043227;GO:0043230;GO:0044421;GO:0065010;GO:0070062;GO:0072562		39340.7	1.62074e-06	1.68413e-06	9.23311e-07	7.38852e-07	1.55583e-06	1.17362e-06	1.29143e-06	2.03139e-06	7.85392e-07	1.56874e-06	1.0118e-06	1.14797e-06	8.5968e-07	7.01486e-07	9.01721e-07	6.49635e-07
P55008	AIF1	Allograft inflammatory factor 1	AIF1_HUMAN	actin cytoskeleton organization;actin filament bundle assembly;actin filament organization;actin filament polymerization;actin filament-based process;actin polymerization or depolymerization;biological regulation;cell activation;cell communication;cellular component assembly;cellular component assembly at cellular level;cellular component organization;cellular component organization at cellular l…	actin binding;actin filament binding;binding;calcium ion binding;cation binding;cytoskeletal protein binding;ion binding;metal ion binding;protein binding	actin filament;cell part;cell projection;cell projection membrane;cell projection part;cytoplasm;cytoplasmic part;cytoskeletal part;cytosol;intracellular membrane-bounded organelle;intracellular organelle;intracellular organelle part;intracellular part;lamellipodium;leading edge membrane;macromolecular complex;membrane part;membrane-bounded organelle;nucleus;organelle;organelle part;perikaryon;pe…		GO:0001774;GO:0001775;GO:0001932;GO:0001934;GO:0002274;GO:0002376;GO:0002682;GO:0002684;GO:0002685;GO:0002687;GO:0002688;GO:0002690;GO:0002694;GO:0002696;GO:0006461;GO:0006911;GO:0006950;GO:0006952;GO:0006954;GO:0006979;GO:0006996;GO:0007010;GO:0007015;GO:0007154;GO:0007165;GO:0007264;GO:0007265;GO:0008154;GO:0008284;GO:0008285;GO:0009605;GO:0009611;GO:0009628;GO:0009719;GO:0009725;GO:0009889;GO:…	GO:0003779;GO:0005488;GO:0005509;GO:0005515;GO:0008092;GO:0043167;GO:0043169;GO:0046872;GO:0051015	GO:0001891;GO:0005634;GO:0005737;GO:0005829;GO:0005884;GO:0030027;GO:0031253;GO:0031256;GO:0032587;GO:0032991;GO:0042995;GO:0043204;GO:0043226;GO:0043227;GO:0043229;GO:0043231;GO:0043234;GO:0044422;GO:0044424;GO:0044425;GO:0044430;GO:0044444;GO:0044446;GO:0044459;GO:0044463;GO:0044464;GO:0048471		16703.3	4.39022e-05	4.14901e-05	4.03526e-05	3.97872e-05	4.83036e-05	4.7562e-05	3.84658e-05	3.3852e-05	2.40742e-05	3.48373e-05	4.6586e-05	4.23289e-05	4.32116e-05	5.79385e-05	4.05502e-05	4.85667e-05
O95831;O95831-3	AIFM1	Apoptosis-inducing factor 1, mitochondrial;Isoform 3 of Apoptosis-inducing factor 1, mitochondrial	AIFM1_HUMAN	activation of caspase activity;apoptosis;apoptosis in response to endoplasmic reticulum stress;biological regulation;catabolic process;cell death;cell differentiation;cell redox homeostasis;cellular catabolic process;cellular component assembly;cellular component assembly at cellular level;cellular component biogenesis;cellular component organization;cellular component organization at cellular le…	binding;catalytic activity;coenzyme binding;cofactor binding;DNA binding;electron carrier activity;FAD binding;flavin adenine dinucleotide binding;NAD(P)H oxidase activity;nucleic acid binding;oxidoreductase activity;oxidoreductase activity, acting on NADH or NADPH;oxidoreductase activity, acting on NADH or NADPH, oxygen as acceptor	cell part;cytoplasmic part;cytosol;intracellular membrane-bounded organelle;intracellular organelle;intracellular organelle part;intracellular part;membrane;membrane-bounded organelle;membrane-enclosed lumen;mitochondrial inner membrane;mitochondrial intermembrane space;mitochondrial membrane;mitochondrial part;mitochondrion;nucleus;organelle;organelle envelope lumen;organelle inner membrane;orga…	Apoptosis	GO:0000737;GO:0006139;GO:0006259;GO:0006308;GO:0006309;GO:0006323;GO:0006461;GO:0006807;GO:0006915;GO:0006919;GO:0006996;GO:0008152;GO:0008219;GO:0009056;GO:0009057;GO:0009987;GO:0010257;GO:0010941;GO:0010942;GO:0010952;GO:0012501;GO:0016043;GO:0016265;GO:0019222;GO:0019725;GO:0022607;GO:0030154;GO:0030182;GO:0030261;GO:0032502;GO:0032981;GO:0033108;GO:0034621;GO:0034622;GO:0034641;GO:0042592;GO:…	GO:0003676;GO:0003677;GO:0003824;GO:0005488;GO:0009055;GO:0016174;GO:0016491;GO:0016651;GO:0048037;GO:0050660;GO:0050662;GO:0050664;GO:0071949	GO:0005634;GO:0005739;GO:0005743;GO:0005758;GO:0005829;GO:0016020;GO:0019866;GO:0031090;GO:0031966;GO:0031970;GO:0031974;GO:0043226;GO:0043227;GO:0043229;GO:0043231;GO:0044422;GO:0044424;GO:0044429;GO:0044444;GO:0044446;GO:0044464;GO:0048471	ko04210	66900.6	2.29682e-05	2.1761e-05	2.12435e-05	2.17939e-05	2.34319e-05	2.91206e-05	2.8757e-05	2.80128e-05	2.49284e-05	2.45135e-05	1.88615e-05	1.94081e-05	1.84269e-05	1.49808e-05	2.76621e-05	1.74739e-05
Q9NVV5;Q9NVV5-2;Q9NVV5-3	AIG1	Androgen-induced gene 1 protein;Isoform 2 of Androgen-induced gene 1 protein;Isoform 3 of Androgen-induced gene 1 protein	AIG1_HUMAN			cell part;integral to membrane;intrinsic to membrane;membrane part				GO:0016021;GO:0031224;GO:0044425;GO:0044464		28222.4	1.5394e-06	4.00526e-07	8.69062e-07	1.25704e-06	1.92638e-06	1.3761e-06	8.02153e-07	2.01867e-06	4.11105e-07	5.24474e-07	2.80567e-07	7.15617e-07	9.9238e-07	7.23542e-07	1.93996e-06	1.16327e-06
Q12904;Q12904-2	AIMP1	Aminoacyl tRNA synthase complex-interacting multifunctional protein 1;Isoform 2 of Aminoacyl tRNA synthase complex-interacting multifunctional protein 1	AIMP1_HUMAN	alcohol metabolic process;amine metabolic process;amino acid activation;anatomical structure formation involved in morphogenesis;angiogenesis;apoptosis;biological adhesion;biological regulation;carbohydrate metabolic process;carboxylic acid metabolic process;cell adhesion;cell communication;cell death;cell migration;cell motility;cell-cell signaling;cellular amine metabolic process;cellular amino…	binding;cytokine activity;enzyme binding;GTPase binding;identical protein binding;nucleic acid binding;protein binding;protein dimerization activity;protein homodimerization activity;receptor binding;RNA binding;tRNA binding	aminoacyl-tRNA synthetase multienzyme complex;cell part;cell surface;cytoplasm;cytoplasmic membrane-bounded vesicle;cytoplasmic part;cytoplasmic vesicle;cytosol;endoplasmic reticulum;extracellular region part;extracellular space;Golgi apparatus;intracellular membrane-bounded organelle;intracellular organelle;intracellular part;macromolecular complex;membrane;membrane-bounded organelle;membrane-bo…		GO:0001525;GO:0001936;GO:0001937;GO:0002376;GO:0005975;GO:0005996;GO:0006006;GO:0006066;GO:0006082;GO:0006139;GO:0006399;GO:0006418;GO:0006520;GO:0006807;GO:0006915;GO:0006928;GO:0006935;GO:0006950;GO:0006952;GO:0006954;GO:0007154;GO:0007155;GO:0007165;GO:0007267;GO:0008152;GO:0008219;GO:0008285;GO:0009308;GO:0009605;GO:0009611;GO:0009987;GO:0010467;GO:0012501;GO:0016070;GO:0016265;GO:0016477;GO:…	GO:0000049;GO:0003676;GO:0003723;GO:0005102;GO:0005125;GO:0005488;GO:0005515;GO:0019899;GO:0042802;GO:0042803;GO:0046983;GO:0051020	GO:0005615;GO:0005634;GO:0005737;GO:0005783;GO:0005794;GO:0005829;GO:0009986;GO:0016020;GO:0016023;GO:0017101;GO:0030133;GO:0031410;GO:0031982;GO:0031988;GO:0032991;GO:0043226;GO:0043227;GO:0043229;GO:0043231;GO:0043234;GO:0044421;GO:0044424;GO:0044444;GO:0044464		34352.7	1.1725e-05	9.71615e-06	1.21982e-05	1.39438e-05	1.26565e-05	1.41038e-05	1.25344e-05	1.1016e-05	9.99394e-06	1.24436e-05	1.40644e-05	1.41013e-05	1.41905e-05	1.48435e-05	1.16809e-05	1.25202e-05
Q13155	AIMP2	Aminoacyl tRNA synthase complex-interacting multifunctional protein 2	AIMP2_HUMAN	amine metabolic process;amino acid activation;apoptosis;biological regulation;carboxylic acid metabolic process;cell death;cell differentiation;cellular amine metabolic process;cellular amino acid metabolic process;cellular developmental process;cellular ketone metabolic process;cellular macromolecule metabolic process;cellular metabolic process;cellular nitrogen compound metabolic process;cellul…		cell part;cytoplasmic part;cytosol;intracellular membrane-bounded organelle;intracellular organelle;intracellular part;membrane;membrane-bounded organelle;nucleus;organelle		GO:0006082;GO:0006139;GO:0006399;GO:0006418;GO:0006520;GO:0006807;GO:0006915;GO:0008152;GO:0008219;GO:0008285;GO:0009308;GO:0009893;GO:0009987;GO:0010467;GO:0010604;GO:0012501;GO:0016070;GO:0016265;GO:0019222;GO:0019752;GO:0030154;GO:0030855;GO:0031323;GO:0031325;GO:0031396;GO:0031398;GO:0031399;GO:0031401;GO:0032268;GO:0032270;GO:0032502;GO:0034641;GO:0034660;GO:0042127;GO:0042180;GO:0043038;GO:…		GO:0005634;GO:0005829;GO:0016020;GO:0043226;GO:0043227;GO:0043229;GO:0043231;GO:0044424;GO:0044444;GO:0044464		35348.8	5.80648e-06	5.91167e-06	6.3159e-06	7.02095e-06	7.27675e-06	7.6555e-06	7.02642e-06	5.74566e-06	6.06065e-06	6.32826e-06	8.68776e-06	9.01946e-06	8.74063e-06	8.78294e-06	7.8008e-06	9.21218e-06
O00170	AIP	AH receptor-interacting protein	AIP_HUMAN	biological regulation;cellular macromolecule metabolic process;cellular metabolic process;cellular process;cellular protein metabolic process;cellular response to stimulus;establishment of localization;establishment of localization in cell;establishment of protein localization;establishment of protein localization in mitochondrion;establishment of protein localization to organelle;intracellular p…	binding;GAF domain binding;molecular transducer activity;protein binding;protein binding transcription factor activity;protein domain specific binding;signal transducer activity;transcription coactivator activity;transcription cofactor activity;transcription factor binding;transcription factor binding transcription factor activity;unfolded protein binding	cell part;cytoplasm;cytoplasmic part;cytosol;intracellular organelle part;intracellular part;membrane;nuclear part;nucleoplasm;organelle part		GO:0006457;GO:0006605;GO:0006626;GO:0006805;GO:0006810;GO:0006839;GO:0006886;GO:0007165;GO:0008152;GO:0009966;GO:0009987;GO:0010627;GO:0010738;GO:0015031;GO:0017038;GO:0019222;GO:0019538;GO:0022417;GO:0023051;GO:0043086;GO:0043170;GO:0044092;GO:0044237;GO:0044238;GO:0044260;GO:0044267;GO:0045184;GO:0046907;GO:0048583;GO:0050789;GO:0050790;GO:0050794;GO:0050896;GO:0051234;GO:0051336;GO:0051342;GO:…	GO:0000988;GO:0000989;GO:0003712;GO:0003713;GO:0004871;GO:0005488;GO:0005515;GO:0008134;GO:0019904;GO:0036004;GO:0051082;GO:0060089	GO:0005654;GO:0005737;GO:0005829;GO:0016020;GO:0044422;GO:0044424;GO:0044428;GO:0044444;GO:0044446;GO:0044464		37636	9.66207e-06	7.31012e-06	1.08417e-05	1.00719e-05	9.72586e-06	1.12994e-05	1.22347e-05	8.16472e-06	7.8982e-06	1.07677e-05	1.1351e-05	1.15638e-05	1.10368e-05	1.31935e-05	1.05317e-05	9.60571e-06
P54819;P54819-2	AK2	Adenylate kinase 2, mitochondrial;Isoform 2 of Adenylate kinase 2, mitochondrial	KAD2_HUMAN	2'-deoxyribonucleotide metabolic process;ADP biosynthetic process;ADP metabolic process;AMP metabolic process;anatomical structure development;biosynthetic process;brain development;cellular biosynthetic process;cellular metabolic process;cellular nitrogen compound biosynthetic process;cellular nitrogen compound metabolic process;cellular process;dATP metabolic process;deoxyribonucleoside triphos…	adenyl nucleotide binding;adenyl ribonucleotide binding;adenylate kinase activity;ATP binding;binding;catalytic activity;kinase activity;nucleobase-containing compound kinase activity;nucleotide binding;nucleotide kinase activity;phosphotransferase activity, phosphate group as acceptor;purine nucleotide binding;purine ribonucleoside triphosphate binding;purine ribonucleotide binding;ribonucleotid…	cell part;cytoplasmic part;cytosol;extracellular membrane-bounded organelle;extracellular organelle;extracellular region part;extracellular vesicular exosome;intracellular organelle part;intracellular part;membrane;membrane-bounded organelle;membrane-bounded vesicle;membrane-enclosed lumen;mitochondrial inner membrane;mitochondrial intermembrane space;mitochondrial membrane;mitochondrial part;org…	Purine metabolism	GO:0001889;GO:0006091;GO:0006119;GO:0006139;GO:0006163;GO:0006164;GO:0006172;GO:0006753;GO:0006793;GO:0006796;GO:0006807;GO:0007420;GO:0008152;GO:0009058;GO:0009117;GO:0009123;GO:0009126;GO:0009132;GO:0009133;GO:0009135;GO:0009136;GO:0009141;GO:0009144;GO:0009150;GO:0009151;GO:0009152;GO:0009161;GO:0009165;GO:0009167;GO:0009179;GO:0009180;GO:0009185;GO:0009188;GO:0009200;GO:0009215;GO:0009259;GO:…	GO:0000166;GO:0003824;GO:0004017;GO:0005488;GO:0005524;GO:0016301;GO:0016740;GO:0016772;GO:0016776;GO:0017076;GO:0019201;GO:0019205;GO:0030554;GO:0032553;GO:0032555;GO:0032559;GO:0035639	GO:0005743;GO:0005758;GO:0005829;GO:0016020;GO:0019866;GO:0031090;GO:0031966;GO:0031970;GO:0031974;GO:0031982;GO:0031988;GO:0043226;GO:0043227;GO:0043230;GO:0044421;GO:0044422;GO:0044424;GO:0044429;GO:0044444;GO:0044446;GO:0044464;GO:0065010;GO:0070062	ko00230	26477.7	0.000306416	0.000262754	0.00022337	0.000220493	0.000258122	0.000282966	0.000232564	0.000288171	0.000240626	0.000290917	0.000166484	0.000257874	0.000207257	0.00021951	0.000359273	0.000231575
Q9UIJ7;Q9UIJ7-2	AK3	GTP:AMP phosphotransferase AK3, mitochondrial;Isoform 2 of GTP:AMP phosphotransferase AK3, mitochondrial	KAD3_HUMAN	ADP biosynthetic process;ADP metabolic process;AMP metabolic process;biological regulation;biosynthetic process;blood coagulation;cellular biosynthetic process;cellular metabolic process;cellular nitrogen compound biosynthetic process;cellular nitrogen compound metabolic process;cellular process;coagulation;GTP metabolic process;hemostasis;heterocycle biosynthetic process;heterocycle metabolic pr…	adenyl nucleotide binding;adenyl ribonucleotide binding;ATP binding;binding;catalytic activity;GTP binding;guanyl nucleotide binding;guanyl ribonucleotide binding;kinase activity;nucleobase-containing compound kinase activity;nucleoside triphosphate adenylate kinase activity;nucleotide binding;phosphotransferase activity, phosphate group as acceptor;purine nucleotide binding;purine ribonucleoside…	cell part;cytoplasmic part;intracellular membrane-bounded organelle;intracellular organelle;intracellular organelle lumen;intracellular organelle part;intracellular part;membrane-bounded organelle;membrane-enclosed lumen;mitochondrial matrix;mitochondrial part;mitochondrion;organelle;organelle lumen;organelle part	Pyrimidine metabolism	GO:0006139;GO:0006163;GO:0006164;GO:0006172;GO:0006213;GO:0006220;GO:0006753;GO:0006807;GO:0007596;GO:0007599;GO:0008152;GO:0009058;GO:0009116;GO:0009117;GO:0009119;GO:0009123;GO:0009126;GO:0009132;GO:0009133;GO:0009135;GO:0009136;GO:0009141;GO:0009144;GO:0009147;GO:0009150;GO:0009152;GO:0009161;GO:0009165;GO:0009167;GO:0009179;GO:0009180;GO:0009185;GO:0009188;GO:0009199;GO:0009205;GO:0009208;GO:…	GO:0000166;GO:0003824;GO:0005488;GO:0005524;GO:0005525;GO:0016301;GO:0016740;GO:0016772;GO:0016776;GO:0017076;GO:0019001;GO:0019205;GO:0030554;GO:0032553;GO:0032555;GO:0032559;GO:0032561;GO:0035639;GO:0046899	GO:0005739;GO:0005759;GO:0031974;GO:0043226;GO:0043227;GO:0043229;GO:0043231;GO:0043233;GO:0044422;GO:0044424;GO:0044429;GO:0044444;GO:0044446;GO:0044464;GO:0070013	ko00240	25565.4	6.49659e-06	8.39036e-06	8.87687e-06	9.60825e-06	9.96398e-06	9.77596e-06	7.29356e-06	1.14439e-05	8.6788e-06	9.8959e-06	6.64101e-06	9.34749e-06	5.60416e-06	7.75672e-06	1.01924e-05	6.74722e-06
Q12802;Q12802-2;Q12802-4	AKAP13	A-kinase anchor protein 13;Isoform 2 of A-kinase anchor protein 13;Isoform 3 of A-kinase anchor protein 13	AKP13_HUMAN	biological regulation;cell surface receptor linked signaling pathway;cellular macromolecule metabolic process;cellular metabolic process;cellular process;cellular protein metabolic process;cellular response to stimulus;enzyme linked receptor protein signaling pathway;establishment of localization;establishment of localization in cell;intracellular signal transduction;intracellular transport;macro…	binding;cAMP-dependent protein kinase activity;catalytic activity;cation binding;cyclic nucleotide-dependent protein kinase activity;enzyme regulator activity;GTPase regulator activity;guanyl-nucleotide exchange factor activity;ion binding;kinase activity;metal ion binding;molecular transducer activity;nucleoside-triphosphatase regulator activity;phosphotransferase activity, alcohol group as acce…	cell part;cytoplasm;cytoplasmic part;cytosol;intracellular membrane-bounded organelle;intracellular organelle;intracellular part;membrane;membrane-bounded organelle;nucleus;organelle;perinuclear region of cytoplasm		GO:0001932;GO:0006464;GO:0006468;GO:0006793;GO:0006796;GO:0006810;GO:0006913;GO:0007165;GO:0007166;GO:0007167;GO:0007169;GO:0007264;GO:0008152;GO:0009966;GO:0009987;GO:0010611;GO:0010941;GO:0010942;GO:0014743;GO:0016310;GO:0019220;GO:0019222;GO:0019538;GO:0023051;GO:0031323;GO:0031399;GO:0032268;GO:0035556;GO:0042325;GO:0042981;GO:0043065;GO:0043067;GO:0043068;GO:0043170;GO:0043412;GO:0043502;GO:…	GO:0003824;GO:0004672;GO:0004674;GO:0004690;GO:0004691;GO:0004871;GO:0005083;GO:0005085;GO:0005088;GO:0005089;GO:0005488;GO:0016301;GO:0016740;GO:0016772;GO:0016773;GO:0030234;GO:0030695;GO:0043167;GO:0043169;GO:0046872;GO:0060089;GO:0060589	GO:0005634;GO:0005737;GO:0005829;GO:0016020;GO:0043226;GO:0043227;GO:0043229;GO:0043231;GO:0044424;GO:0044444;GO:0044464;GO:0048471		307550	2.20156e-05	2.63833e-05	2.40118e-05	1.54736e-05	2.08304e-05	1.98087e-05	3.03819e-05	1.91818e-05	2.70088e-05	3.0104e-05	3.77743e-05	3.16996e-05	2.46851e-05	2.25714e-05	2.41585e-05	2.63336e-05
O43823	AKAP8	A-kinase anchor protein 8	AKAP8_HUMAN	biological regulation;cell cycle phase;cell cycle process;cellular component organization;cellular component organization at cellular level;cellular component organization or biogenesis;cellular component organization or biogenesis at cellular level;cellular macromolecule metabolic process;cellular metabolic process;cellular nitrogen compound metabolic process;cellular process;cellular response t…	binding;cation binding;DNA binding;double-stranded DNA binding;ion binding;metal ion binding;nucleic acid binding;structure-specific DNA binding;transition metal ion binding;zinc ion binding	cell part;chromosome;condensed chromosome;cytoplasmic part;female pronucleus;Golgi apparatus;intracellular membrane-bounded organelle;intracellular non-membrane-bounded organelle;intracellular organelle;intracellular organelle part;intracellular part;membrane;membrane-bounded organelle;mitochondrion;non-membrane-bounded organelle;nuclear matrix;nuclear part;nucleoplasm;nucleus;organelle;organelle…		GO:0000280;GO:0006139;GO:0006259;GO:0006323;GO:0006807;GO:0006996;GO:0007067;GO:0007076;GO:0007165;GO:0008152;GO:0009987;GO:0016043;GO:0022402;GO:0022403;GO:0030261;GO:0034641;GO:0043170;GO:0044237;GO:0044238;GO:0044260;GO:0048285;GO:0050789;GO:0050794;GO:0050896;GO:0051276;GO:0051716;GO:0065007;GO:0071103;GO:0071840;GO:0071841;GO:0071842;GO:0090304	GO:0003676;GO:0003677;GO:0003690;GO:0005488;GO:0008270;GO:0043167;GO:0043169;GO:0043566;GO:0046872;GO:0046914	GO:0000793;GO:0001939;GO:0005634;GO:0005654;GO:0005694;GO:0005739;GO:0005794;GO:0016020;GO:0016363;GO:0043226;GO:0043227;GO:0043228;GO:0043229;GO:0043231;GO:0043232;GO:0044422;GO:0044424;GO:0044428;GO:0044444;GO:0044446;GO:0044464;GO:0045120		76108.3	2.1683e-07	1.575e-07	1.77861e-07	1.32748e-07	2.13185e-07	1.09226e-07	1.84204e-07	1.41381e-07	1.28069e-07	7.45037e-08	1.15314e-07	2.86204e-07	1.17647e-07	1.45724e-07	2.4462e-07	2.13203e-07
Q9ULX6	AKAP8L	A-kinase anchor protein 8-like	AKP8L_HUMAN		binding;cation binding;DEAD/H-box RNA helicase binding;DNA binding;enzyme binding;ion binding;metal ion binding;nucleic acid binding;protein binding	cell part;cytoplasm;intracellular membrane-bounded organelle;intracellular organelle;intracellular organelle part;intracellular part;membrane-bounded organelle;nuclear matrix;nuclear part;nucleoplasm;nucleus;organelle;organelle part			GO:0003676;GO:0003677;GO:0005488;GO:0005515;GO:0017151;GO:0019899;GO:0043167;GO:0043169;GO:0046872	GO:0005634;GO:0005654;GO:0005737;GO:0016363;GO:0043226;GO:0043227;GO:0043229;GO:0043231;GO:0044422;GO:0044424;GO:0044428;GO:0044446;GO:0044464		71639.7	9.52936e-07	6.14253e-07	9.46595e-07	8.82739e-07	1.00146e-06	1.15426e-06	1.01036e-06	9.61418e-07	2.34948e-07	7.03462e-07	8.51357e-07	1.5265e-06	8.19641e-07	1.29985e-06	3.97348e-07	1.08154e-06
Q7Z591;Q7Z591-2;Q7Z591-7	AKNA	Microtubule organization protein AKNA;Isoform 2 of Microtubule organization protein AKNA;Isoform 7 of Microtubule organization protein AKNA	AKNA_HUMAN	biological regulation;positive regulation of biological process;positive regulation of biosynthetic process;positive regulation of cellular biosynthetic process;positive regulation of cellular metabolic process;positive regulation of cellular process;positive regulation of gene expression;positive regulation of macromolecule biosynthetic process;positive regulation of macromolecule metabolic proc…	binding;core promoter proximal region DNA binding;core promoter proximal region sequence-specific DNA binding;DNA binding;nucleic acid binding;nucleic acid binding transcription factor activity;regulatory region DNA binding;regulatory region nucleic acid binding;RNA polymerase II core promoter proximal region sequence-specific DNA binding;RNA polymerase II core promoter proximal region sequence-s…	cell part;intracellular membrane-bounded organelle;intracellular organelle;intracellular part;membrane;membrane-bounded organelle;nucleus;organelle		GO:0006355;GO:0006357;GO:0009889;GO:0009891;GO:0009893;GO:0010468;GO:0010556;GO:0010557;GO:0010604;GO:0010628;GO:0019219;GO:0019222;GO:0031323;GO:0031325;GO:0031326;GO:0031328;GO:0045893;GO:0045935;GO:0045944;GO:0048518;GO:0048522;GO:0050789;GO:0050794;GO:0051171;GO:0051173;GO:0051252;GO:0051254;GO:0060255;GO:0065007;GO:0080090;GO:2000112	GO:0000975;GO:0000976;GO:0000977;GO:0000978;GO:0000981;GO:0000982;GO:0000987;GO:0001012;GO:0001067;GO:0001071;GO:0001077;GO:0001159;GO:0003676;GO:0003677;GO:0003700;GO:0005488;GO:0043565;GO:0044212	GO:0005634;GO:0016020;GO:0043226;GO:0043227;GO:0043229;GO:0043231;GO:0044424;GO:0044464		155139	3.97664e-07	5.19884e-07	6.31546e-07	3.15272e-07	5.60803e-07	4.69698e-07	5.80263e-07	3.50113e-07	5.0583e-07	5.85515e-07	7.58588e-07	2.99248e-07	3.66984e-07	2.65054e-07	4.08227e-07	5.5324e-07
P14550	AKR1A1	Aldo-keto reductase family 1 member A1	AK1A1_HUMAN	alcohol metabolic process;aldehyde catabolic process;biosynthetic process;carbohydrate catabolic process;carbohydrate metabolic process;carboxylic acid biosynthetic process;carboxylic acid catabolic process;carboxylic acid metabolic process;catabolic process;cellular aldehyde metabolic process;cellular biosynthetic process;cellular carbohydrate metabolic process;cellular catabolic process;cellula…	alcohol dehydrogenase (NADP+) activity;alditol:NADP+ 1-oxidoreductase activity;aldo-keto reductase (NADP) activity;catalytic activity;electron carrier activity;L-glucuronate reductase activity;oxidoreductase activity;oxidoreductase activity, acting on CH-OH group of donors;oxidoreductase activity, acting on the CH-OH group of donors, NAD or NADP as acceptor	apical plasma membrane;cell part;cytoplasmic part;cytosol;extracellular membrane-bounded organelle;extracellular organelle;extracellular region part;extracellular space;extracellular vesicular exosome;intracellular part;membrane part;membrane-bounded organelle;membrane-bounded vesicle;organelle;plasma membrane part;vesicle	Caprolactam degradation;Glycerolipid metabolism;Glycolysis / Gluconeogenesis	GO:0005975;GO:0005996;GO:0006006;GO:0006063;GO:0006064;GO:0006066;GO:0006081;GO:0006082;GO:0006766;GO:0006767;GO:0008152;GO:0009056;GO:0009058;GO:0009110;GO:0009987;GO:0016052;GO:0016053;GO:0016054;GO:0019318;GO:0019585;GO:0019752;GO:0019852;GO:0019853;GO:0032787;GO:0042180;GO:0042364;GO:0042839;GO:0042840;GO:0043436;GO:0044237;GO:0044238;GO:0044248;GO:0044249;GO:0044262;GO:0044281;GO:0044282;GO:…	GO:0003824;GO:0004032;GO:0004033;GO:0008106;GO:0009055;GO:0016491;GO:0016614;GO:0016616;GO:0047939	GO:0005615;GO:0005829;GO:0016324;GO:0031982;GO:0031988;GO:0043226;GO:0043227;GO:0043230;GO:0044421;GO:0044424;GO:0044425;GO:0044444;GO:0044459;GO:0044464;GO:0065010;GO:0070062	ko00010;ko00561;ko00930	36573	8.83202e-05	7.91129e-05	0.000111756	6.67627e-05	8.44188e-05	0.000101196	0.000100671	7.92989e-05	8.8483e-05	7.75192e-05	0.000115723	8.64515e-05	0.000115909	0.000129637	9.54363e-05	8.99645e-05
P15121	AKR1B1	Aldo-keto reductase family 1 member B1	ALDR_HUMAN	alcohol biosynthetic process;alcohol metabolic process;biological regulation;biosynthetic process;C21-steroid hormone biosynthetic process;C21-steroid hormone metabolic process;carbohydrate biosynthetic process;carbohydrate metabolic process;cellular biosynthetic process;cellular carbohydrate biosynthetic process;cellular carbohydrate metabolic process;cellular hormone metabolic process;cellular …	alcohol dehydrogenase (NADP+) activity;alditol:NADP+ 1-oxidoreductase activity;aldo-keto reductase (NADP) activity;catalytic activity;electron carrier activity;glyceraldehyde oxidoreductase activity;oxidoreductase activity;oxidoreductase activity, acting on CH-OH group of donors;oxidoreductase activity, acting on the aldehyde or oxo group of donors;oxidoreductase activity, acting on the CH-OH gro…	cell part;cytoplasm;cytoplasmic part;cytosol;extracellular membrane-bounded organelle;extracellular organelle;extracellular region part;extracellular space;extracellular vesicular exosome;intracellular organelle part;intracellular part;membrane-bounded organelle;membrane-bounded vesicle;nuclear part;nucleoplasm;organelle;organelle part;vesicle	Fructose and mannose metabolism;Galactose metabolism;Glycerolipid metabolism;Pentose and glucuronate interconversions;Pyruvate metabolism	GO:0005975;GO:0005996;GO:0006000;GO:0006066;GO:0006629;GO:0006694;GO:0006700;GO:0006950;GO:0008152;GO:0008202;GO:0008207;GO:0008610;GO:0009058;GO:0009987;GO:0010817;GO:0016051;GO:0019318;GO:0019319;GO:0034637;GO:0034754;GO:0042445;GO:0042446;GO:0044237;GO:0044238;GO:0044249;GO:0044262;GO:0044281;GO:0044283;GO:0046165;GO:0046364;GO:0046370;GO:0050896;GO:0065007;GO:0065008	GO:0003824;GO:0004032;GO:0004033;GO:0008106;GO:0009055;GO:0016491;GO:0016614;GO:0016616;GO:0016903;GO:0043795	GO:0005615;GO:0005654;GO:0005737;GO:0005829;GO:0031982;GO:0031988;GO:0043226;GO:0043227;GO:0043230;GO:0044421;GO:0044422;GO:0044424;GO:0044428;GO:0044444;GO:0044446;GO:0044464;GO:0065010;GO:0070062	ko00040;ko00051;ko00052;ko00561;ko00620	35853.4	1.29446e-06	1.0316e-06	1.32649e-06	1.99328e-06	9.42815e-07	1.33743e-06	2.17169e-06	5.67419e-07	8.49535e-07	9.49069e-07	1.3544e-06	1.12407e-06	1.31884e-06	1.10056e-06	1.04852e-06	8.62846e-07
Q04828	AKR1C1	Aldo-keto reductase family 1 member C1	AK1C1_HUMAN	apocarotenoid metabolic process;bile acid and bile salt transport;bile acid metabolic process;biological regulation;C21-steroid hormone metabolic process;carboxylic acid metabolic process;carboxylic acid transport;cell differentiation;cellular aldehyde metabolic process;cellular component assembly;cellular component organization;cellular component organization or biogenesis;cellular developmental…	17-alpha,20-alpha-dihydroxypregn-4-en-3-one dehydrogenase activity;alcohol dehydrogenase (NADP+) activity;alditol:NADP+ 1-oxidoreductase activity;aldo-keto reductase (NADP) activity;androsterone dehydrogenase (B-specific) activity;androsterone dehydrogenase activity;bile acid binding;binding;carboxylic acid binding;catalytic activity;indanol dehydrogenase activity;ketosteroid monooxygenase activi…	cell part;cytoplasmic part;cytosol;extracellular membrane-bounded organelle;extracellular organelle;extracellular region part;extracellular vesicular exosome;intracellular part;membrane-bounded organelle;membrane-bounded vesicle;organelle;vesicle	Metabolism of xenobiotics by cytochrome P450;Steroid hormone biosynthesis	GO:0001523;GO:0003008;GO:0006081;GO:0006082;GO:0006461;GO:0006629;GO:0006720;GO:0006721;GO:0006766;GO:0006775;GO:0006776;GO:0006805;GO:0006810;GO:0006869;GO:0007165;GO:0007586;GO:0007602;GO:0007603;GO:0008152;GO:0008202;GO:0008206;GO:0008207;GO:0009314;GO:0009416;GO:0009581;GO:0009582;GO:0009583;GO:0009584;GO:0009605;GO:0009628;GO:0009636;GO:0009719;GO:0009753;GO:0009987;GO:0010033;GO:0010817;GO:…	GO:0003824;GO:0004032;GO:0004033;GO:0004497;GO:0005488;GO:0005496;GO:0008106;GO:0008289;GO:0016229;GO:0016491;GO:0016614;GO:0016616;GO:0016627;GO:0016628;GO:0016651;GO:0016655;GO:0016705;GO:0016709;GO:0018636;GO:0031406;GO:0032052;GO:0033293;GO:0033764;GO:0047006;GO:0047023;GO:0047042;GO:0047086;GO:0047115;GO:0047718	GO:0005829;GO:0031982;GO:0031988;GO:0043226;GO:0043227;GO:0043230;GO:0044421;GO:0044424;GO:0044444;GO:0044464;GO:0065010;GO:0070062	ko00140;ko00980	36788.4	8.46208e-06	8.07256e-06	1.76276e-05	2.10175e-05	2.27499e-06	1.33546e-05	4.92638e-06	4.42499e-06	1.1129e-05	3.01644e-06	1.24825e-05	6.07229e-06	4.42813e-06	1.3116e-05	6.37107e-07	1.69404e-06
P42330	AKR1C3	Aldo-keto reductase family 1 member C3	AK1C3_HUMAN	alcohol catabolic process;alcohol metabolic process;anatomical structure development;androgen biosynthetic process;androgen metabolic process;apocarotenoid metabolic process;arachidonic acid metabolic process;biological regulation;biosynthetic process;C21-steroid hormone metabolic process;carboxylic acid metabolic process;catabolic process;cell communication;cell differentiation;cell surface rece…	15-hydroxyprostaglandin-D dehydrogenase (NADP+) activity;alcohol dehydrogenase (NADP+) activity;alditol:NADP+ 1-oxidoreductase activity;aldo-keto reductase (NADP) activity;androsterone dehydrogenase activity;catalytic activity;delta4-3-oxosteroid 5beta-reductase activity;dihydrotestosterone 17-beta-dehydrogenase activity;enone reductase activity;geranylgeranyl reductase activity;indanol dehydroge…	cell part;cytoplasm;cytoplasmic part;cytosol;extracellular membrane-bounded organelle;extracellular organelle;extracellular region part;extracellular vesicular exosome;intracellular;intracellular membrane-bounded organelle;intracellular organelle;intracellular part;membrane-bounded organelle;membrane-bounded vesicle;nucleus;organelle;vesicle	Arachidonic acid metabolism;Metabolism of xenobiotics by cytochrome P450;Steroid hormone biosynthesis	GO:0000038;GO:0000060;GO:0000302;GO:0001523;GO:0003006;GO:0003008;GO:0003014;GO:0006066;GO:0006081;GO:0006082;GO:0006629;GO:0006631;GO:0006690;GO:0006692;GO:0006693;GO:0006694;GO:0006702;GO:0006714;GO:0006720;GO:0006721;GO:0006766;GO:0006775;GO:0006776;GO:0006810;GO:0006886;GO:0006950;GO:0006979;GO:0007154;GO:0007165;GO:0007166;GO:0007186;GO:0007584;GO:0007602;GO:0007603;GO:0008152;GO:0008202;GO:…	GO:0001758;GO:0003824;GO:0004032;GO:0004033;GO:0004497;GO:0004745;GO:0008106;GO:0016229;GO:0016491;GO:0016614;GO:0016616;GO:0016620;GO:0016627;GO:0016628;GO:0016651;GO:0016655;GO:0016705;GO:0016709;GO:0016903;GO:0018636;GO:0033764;GO:0035410;GO:0035671;GO:0045550;GO:0045703;GO:0047017;GO:0047020;GO:0047023;GO:0047035;GO:0047045;GO:0047086;GO:0047115;GO:0047718;GO:0047787	GO:0005622;GO:0005634;GO:0005737;GO:0005829;GO:0031982;GO:0031988;GO:0043226;GO:0043227;GO:0043229;GO:0043230;GO:0043231;GO:0044421;GO:0044424;GO:0044444;GO:0044464;GO:0065010;GO:0070062	ko00140;ko00590;ko00980	36853.2	4.5164e-08	3.53988e-08	4.21724e-08	5.43009e-08	2.99025e-08	7.59429e-08	6.74919e-08	3.56725e-08	3.34242e-08	3.79071e-08	3.41495e-08	9.76455e-08	7.32275e-08	6.2485e-08	1.58669e-08	NaN
O43488	AKR7A2	Aflatoxin B1 aldehyde reductase member 2	ARK72_HUMAN	carbohydrate metabolic process;cellular aldehyde metabolic process;cellular metabolic process;cellular process;metabolic process;primary metabolic process;small molecule metabolic process;xenobiotic metabolic process	alcohol dehydrogenase (NADP+) activity;alditol:NADP+ 1-oxidoreductase activity;aldo-keto reductase (NADP) activity;catalytic activity;electron carrier activity;epoxide hydrolase activity;ether hydrolase activity;hydrolase activity;hydrolase activity, acting on ether bonds;oxidoreductase activity;oxidoreductase activity, acting on CH-OH group of donors;oxidoreductase activity, acting on the CH-OH …	cell part;cytoplasmic part;cytosol;extracellular membrane-bounded organelle;extracellular organelle;extracellular region part;extracellular vesicular exosome;Golgi apparatus;intracellular membrane-bounded organelle;intracellular organelle;intracellular part;membrane-bounded organelle;membrane-bounded vesicle;mitochondrion;organelle;vesicle		GO:0005975;GO:0006081;GO:0006805;GO:0008152;GO:0009987;GO:0044237;GO:0044238;GO:0044281	GO:0003824;GO:0004032;GO:0004033;GO:0004301;GO:0008106;GO:0009055;GO:0016491;GO:0016614;GO:0016616;GO:0016787;GO:0016801;GO:0016803;GO:0019118;GO:0019119	GO:0005739;GO:0005794;GO:0005829;GO:0031982;GO:0031988;GO:0043226;GO:0043227;GO:0043229;GO:0043230;GO:0043231;GO:0044421;GO:0044424;GO:0044444;GO:0044464;GO:0065010;GO:0070062		39589	3.75043e-05	3.02909e-05	3.43143e-05	4.03907e-05	4.03628e-05	4.03575e-05	3.78576e-05	3.33735e-05	3.3864e-05	3.72324e-05	3.52965e-05	4.32315e-05	4.39681e-05	4.59733e-05	3.76279e-05	3.76536e-05
P31749;P31749-2	AKT1	RAC-alpha serine/threonine-protein kinase;Isoform 2 of RAC-alpha serine/threonine-protein kinase	AKT1_HUMAN	activation-induced cell death of T cells;aging;alcohol metabolic process;amine metabolic process;aminoglycan metabolic process;anatomical structure development;apoptosis;apoptotic mitochondrial changes;biological regulation;biosynthetic process;blood coagulation;blood vessel development;carbohydrate biosynthetic process;carbohydrate homeostasis;carbohydrate metabolic process;carbohydrate transpor…	14-3-3 protein binding;adenyl nucleotide binding;adenyl ribonucleotide binding;ATP binding;binding;catalytic activity;enzyme binding;enzyme regulator activity;identical protein binding;kinase activity;lipid binding;nitric-oxide synthase regulator activity;nucleotide binding;phosphatidylinositol binding;phosphatidylinositol-3,4,5-trisphosphate binding;phosphatidylinositol-3,4-bisphosphate binding;…	cell junction;cell part;cell-cell junction;cytoplasm;cytoplasmic part;cytoskeletal part;cytoskeleton;cytosol;intracellular membrane-bounded organelle;intracellular non-membrane-bounded organelle;intracellular organelle;intracellular organelle part;intracellular part;membrane;membrane-bounded organelle;microtubule cytoskeleton;mitochondrion;non-membrane-bounded organelle;nuclear part;nucleoplasm;n…	Acute myeloid leukemia;Adipocytokine signaling pathway;Apoptosis;B cell receptor signaling pathway;Carbohydrate digestion and absorption;Chagas disease (American trypanosomiasis);Chemokine signaling pathway;Chronic myeloid leukemia;Colorectal cancer;Endometrial cancer;ErbB signaling pathway;Fc epsilon RI signaling pathway;Fc gamma R-mediated phagocytosis;Focal adhesion;Glioma;Hepatitis C;Insulin …	GO:0000060;GO:0000079;GO:0000271;GO:0001558;GO:0001568;GO:0001649;GO:0001666;GO:0001775;GO:0001893;GO:0001932;GO:0001934;GO:0001936;GO:0001938;GO:0002028;GO:0002376;GO:0002682;GO:0002684;GO:0002694;GO:0002696;GO:0003006;GO:0005975;GO:0005976;GO:0005977;GO:0005978;GO:0005979;GO:0005996;GO:0006006;GO:0006022;GO:0006066;GO:0006073;GO:0006091;GO:0006109;GO:0006112;GO:0006139;GO:0006352;GO:0006355;GO:…	GO:0000166;GO:0003824;GO:0004672;GO:0004674;GO:0004712;GO:0005488;GO:0005515;GO:0005524;GO:0005543;GO:0005547;GO:0008289;GO:0016301;GO:0016740;GO:0016772;GO:0016773;GO:0017076;GO:0019899;GO:0030234;GO:0030235;GO:0030554;GO:0032553;GO:0032555;GO:0032559;GO:0035091;GO:0035639;GO:0042802;GO:0043325;GO:0071889	GO:0005634;GO:0005654;GO:0005737;GO:0005739;GO:0005819;GO:0005829;GO:0005856;GO:0005886;GO:0005911;GO:0015630;GO:0016020;GO:0030054;GO:0043226;GO:0043227;GO:0043228;GO:0043229;GO:0043231;GO:0043232;GO:0044422;GO:0044424;GO:0044428;GO:0044430;GO:0044444;GO:0044446;GO:0044464	ko04010;ko04012;ko04062;ko04150;ko04210;ko04370;ko04380;ko04510;ko04530;ko04620;ko04630;ko04660;ko04662;ko04664;ko04666;ko04722;ko04910;ko04914;ko04920;ko04973;ko05142;ko05145;ko05152;ko05160;ko05162;ko05200;ko05210;ko05211;ko05212;ko05213;ko05214;ko05215;ko05218;ko05220;ko05221;ko05222;ko05223	55686.4	2.12065e-06	2.72461e-06	3.25267e-06	2.89182e-06	2.46896e-06	3.00925e-06	3.44879e-06	2.03189e-06	2.53141e-06	2.31335e-06	1.5359e-06	2.77652e-06	2.42638e-06	2.56614e-06	1.99633e-06	2.36217e-06
Q96B36	AKT1S1	Proline-rich AKT1 substrate 1	AKTS1_HUMAN	biological regulation;cell surface receptor linked signaling pathway;cellular component organization;cellular component organization or biogenesis;cellular process;cellular response to chemical stimulus;cellular response to fibroblast growth factor stimulus;cellular response to growth factor stimulus;cellular response to heat;cellular response to organic substance;cellular response to stimulus;ce…		cell part;cytoplasm;cytoplasmic part;cytosol;intracellular organelle part;intracellular part;macromolecular complex;nuclear part;nucleoplasm;organelle part;protein complex		GO:0001932;GO:0002376;GO:0006469;GO:0006950;GO:0006952;GO:0006955;GO:0007165;GO:0007166;GO:0007167;GO:0007169;GO:0007173;GO:0008361;GO:0008543;GO:0009266;GO:0009408;GO:0009628;GO:0009719;GO:0009966;GO:0009968;GO:0009987;GO:0010033;GO:0010646;GO:0010648;GO:0010941;GO:0016043;GO:0019220;GO:0019222;GO:0023051;GO:0023057;GO:0031323;GO:0031399;GO:0032006;GO:0032007;GO:0032268;GO:0032535;GO:0033554;GO:…		GO:0005654;GO:0005737;GO:0005829;GO:0032991;GO:0043234;GO:0044422;GO:0044424;GO:0044428;GO:0044444;GO:0044446;GO:0044464		27383.3	4.42102e-07	6.21966e-07	8.45881e-07	4.936e-07	8.00983e-07	4.14333e-07	5.29771e-07	3.4047e-07	5.0628e-07	2.23372e-07	3.19921e-07	4.79631e-07	9.68987e-07	7.3265e-07	7.22751e-07	4.24222e-07
P31751	AKT2	RAC-beta serine/threonine-protein kinase	AKT2_HUMAN	alcohol metabolic process;apoptosis;biological regulation;biosynthetic process;carbohydrate biosynthetic process;carbohydrate metabolic process;carbohydrate transport;cell death;cell differentiation;cell surface receptor linked signaling pathway;cellular biosynthetic process;cellular carbohydrate biosynthetic process;cellular carbohydrate metabolic process;cellular component organization;cellular…	adenyl nucleotide binding;adenyl ribonucleotide binding;ATP binding;binding;catalytic activity;kinase activity;nucleotide binding;phosphotransferase activity, alcohol group as acceptor;protein kinase activity;protein serine/threonine kinase activity;purine nucleotide binding;purine ribonucleoside triphosphate binding;purine ribonucleotide binding;ribonucleotide binding;transferase activity;transf…	cell cortex;cell part;cell projection membrane;cell projection part;cytoplasmic part;cytosol;intracellular membrane-bounded organelle;intracellular organelle;intracellular organelle part;intracellular part;leading edge membrane;membrane;membrane part;membrane-bounded organelle;nuclear part;nucleoplasm;nucleus;organelle;organelle part;plasma membrane;plasma membrane part;ruffle membrane	Acute myeloid leukemia;Adipocytokine signaling pathway;Apoptosis;B cell receptor signaling pathway;Carbohydrate digestion and absorption;Chagas disease (American trypanosomiasis);Chemokine signaling pathway;Chronic myeloid leukemia;Colorectal cancer;Endometrial cancer;ErbB signaling pathway;Fc epsilon RI signaling pathway;Fc gamma R-mediated phagocytosis;Focal adhesion;Glioma;Hepatitis C;Insulin …	GO:0000271;GO:0001932;GO:0001934;GO:0005975;GO:0005976;GO:0005977;GO:0005978;GO:0005979;GO:0005996;GO:0006006;GO:0006066;GO:0006073;GO:0006091;GO:0006109;GO:0006112;GO:0006417;GO:0006464;GO:0006810;GO:0006886;GO:0006915;GO:0007009;GO:0007165;GO:0007166;GO:0007167;GO:0007169;GO:0008104;GO:0008152;GO:0008219;GO:0008286;GO:0008643;GO:0009058;GO:0009059;GO:0009250;GO:0009719;GO:0009725;GO:0009889;GO:…	GO:0000166;GO:0003824;GO:0004672;GO:0004674;GO:0005488;GO:0005524;GO:0016301;GO:0016740;GO:0016772;GO:0016773;GO:0017076;GO:0030554;GO:0032553;GO:0032555;GO:0032559;GO:0035639	GO:0005634;GO:0005654;GO:0005829;GO:0005886;GO:0005938;GO:0016020;GO:0031253;GO:0031256;GO:0032587;GO:0043226;GO:0043227;GO:0043229;GO:0043231;GO:0044422;GO:0044424;GO:0044425;GO:0044428;GO:0044444;GO:0044446;GO:0044459;GO:0044463;GO:0044464	ko04010;ko04012;ko04062;ko04150;ko04210;ko04370;ko04380;ko04510;ko04530;ko04620;ko04630;ko04660;ko04662;ko04664;ko04666;ko04722;ko04910;ko04914;ko04920;ko04973;ko05142;ko05145;ko05152;ko05160;ko05162;ko05200;ko05210;ko05211;ko05212;ko05213;ko05214;ko05215;ko05218;ko05220;ko05221;ko05222;ko05223	55768.8	2.05846e-06	2.3754e-06	2.73308e-06	1.97959e-06	1.74692e-06	2.73384e-06	3.02372e-06	1.887e-06	2.7424e-06	1.51571e-06	2.93022e-06	4.32499e-06	3.35362e-06	2.33138e-06	2.448e-06	3.45807e-06
Q9H8T0;Q9H8T0-2	AKTIP	AKT-interacting protein;Isoform 2 of AKT-interacting protein	AKTIP_HUMAN	apoptosis;biological regulation;cell death;cellular component organization;cellular component organization at cellular level;cellular component organization or biogenesis;cellular component organization or biogenesis at cellular level;cellular macromolecule metabolic process;cellular metabolic process;cellular process;cellular protein metabolic process;death;early endosome to late endosome transp…	acid-amino acid ligase activity;binding;catalytic activity;enzyme binding;ligase activity;ligase activity, forming carbon-nitrogen bonds;protein binding;small conjugating protein ligase activity;ubiquitin protein ligase binding	cell part;cytoplasm;cytoplasmic part;FHF complex;Golgi apparatus;intracellular membrane-bounded organelle;intracellular non-membrane-bounded organelle;intracellular organelle;intracellular organelle part;intracellular part;macromolecular complex;membrane;membrane-bounded organelle;non-membrane-bounded organelle;nuclear part;nucleolus;organelle;organelle part;plasma membrane;protein complex		GO:0001932;GO:0001934;GO:0006464;GO:0006810;GO:0006915;GO:0006996;GO:0007032;GO:0007033;GO:0007034;GO:0007040;GO:0007041;GO:0008152;GO:0008219;GO:0008333;GO:0009893;GO:0009987;GO:0010562;GO:0010604;GO:0012501;GO:0015031;GO:0016043;GO:0016192;GO:0016197;GO:0016265;GO:0016567;GO:0019220;GO:0019222;GO:0019538;GO:0031323;GO:0031325;GO:0031399;GO:0031401;GO:0032092;GO:0032268;GO:0032270;GO:0032446;GO:…	GO:0003824;GO:0005488;GO:0005515;GO:0016874;GO:0016879;GO:0016881;GO:0019787;GO:0019899;GO:0031625	GO:0005730;GO:0005737;GO:0005794;GO:0005886;GO:0016020;GO:0032991;GO:0043226;GO:0043227;GO:0043228;GO:0043229;GO:0043231;GO:0043232;GO:0043234;GO:0044422;GO:0044424;GO:0044428;GO:0044444;GO:0044446;GO:0044464;GO:0070695		33128	5.68355e-07	3.4101e-07	6.55693e-07	6.53201e-07	6.33942e-07	7.23934e-07	6.15459e-07	7.4129e-07	7.07108e-07	6.1108e-07	8.76285e-07	7.33482e-07	2.99737e-07	7.42266e-07	6.86754e-07	4.25753e-07
P13716	ALAD	Delta-aminolevulinic acid dehydratase	HEM2_HUMAN	biosynthetic process;cellular aromatic compound metabolic process;cellular biosynthetic process;cellular component assembly;cellular component organization;cellular component organization or biogenesis;cellular metabolic process;cellular nitrogen compound biosynthetic process;cellular nitrogen compound metabolic process;cellular process;cellular response to chemical stimulus;cellular response to …	binding;carbon-oxygen lyase activity;catalytic activity;cation binding;hydro-lyase activity;identical protein binding;ion binding;lead ion binding;lyase activity;metal ion binding;porphobilinogen synthase activity;protein binding;transition metal ion binding;zinc ion binding	cell part;cytoplasmic part;cytosol;extracellular membrane-bounded organelle;extracellular organelle;extracellular region part;extracellular vesicular exosome;intracellular membrane-bounded organelle;intracellular organelle;intracellular part;membrane-bounded organelle;membrane-bounded vesicle;nucleus;organelle;vesicle	Porphyrin and chlorophyll metabolism	GO:0006461;GO:0006725;GO:0006778;GO:0006779;GO:0006782;GO:0006783;GO:0006807;GO:0008152;GO:0009058;GO:0009987;GO:0010033;GO:0016043;GO:0018130;GO:0022607;GO:0033013;GO:0033014;GO:0034097;GO:0034641;GO:0042168;GO:0042221;GO:0042440;GO:0043933;GO:0044237;GO:0044249;GO:0044271;GO:0044281;GO:0046148;GO:0046483;GO:0046501;GO:0050896;GO:0051186;GO:0051188;GO:0051259;GO:0051260;GO:0051716;GO:0065003;GO:…	GO:0003824;GO:0004655;GO:0005488;GO:0005515;GO:0008270;GO:0016829;GO:0016835;GO:0016836;GO:0032791;GO:0042802;GO:0043167;GO:0043169;GO:0046872;GO:0046914	GO:0005634;GO:0005829;GO:0031982;GO:0031988;GO:0043226;GO:0043227;GO:0043229;GO:0043230;GO:0043231;GO:0044421;GO:0044424;GO:0044444;GO:0044464;GO:0065010;GO:0070062	ko00860	36294.9	3.21969e-05	1.8421e-05	2.82391e-05	3.03691e-05	2.64716e-05	3.38736e-05	2.4984e-05	1.99976e-05	2.37242e-05	2.8644e-05	2.61002e-05	3.29411e-05	3.56716e-05	4.27013e-05	2.84455e-05	3.18714e-05
P02768	ALB	Albumin	ALBU_HUMAN	anatomical structure homeostasis;anion transport;behavior;bile acid and bile salt transport;bile acid metabolic process;biological regulation;blood coagulation;carboxylic acid metabolic process;carboxylic acid transport;cell activation;cell communication;cell killing;cellular component organization;cellular component organization or biogenesis;cellular ketone metabolic process;cellular macromolec…	antioxidant activity;binding;carboxylic acid binding;cation binding;chaperone binding;cofactor binding;copper ion binding;DNA binding;drug binding;fatty acid binding;ion binding;lipid binding;metal ion binding;monocarboxylic acid binding;nucleic acid binding;protein binding;pyridoxal phosphate binding;toxin binding;transition metal ion binding;vitamin B6 binding;vitamin binding;zinc ion binding	basement membrane;blood microparticle;cell part;cytoplasmic membrane-bounded vesicle lumen;cytoplasmic part;cytoplasmic vesicle part;extracellular matrix part;extracellular membrane-bounded organelle;extracellular organelle;extracellular region;extracellular region part;extracellular space;extracellular vesicular exosome;intracellular membrane-bounded organelle;intracellular organelle;intracellul…		GO:0001775;GO:0001894;GO:0001895;GO:0001897;GO:0001906;GO:0001907;GO:0002576;GO:0006082;GO:0006629;GO:0006810;GO:0006811;GO:0006820;GO:0006887;GO:0006897;GO:0006898;GO:0006950;GO:0007154;GO:0007584;GO:0007596;GO:0007599;GO:0007610;GO:0007622;GO:0007623;GO:0008152;GO:0008202;GO:0008206;GO:0009267;GO:0009605;GO:0009987;GO:0009991;GO:0010033;GO:0010035;GO:0010038;GO:0010324;GO:0010941;GO:0015711;GO:…	GO:0003676;GO:0003677;GO:0005488;GO:0005504;GO:0005507;GO:0005515;GO:0008144;GO:0008270;GO:0008289;GO:0015643;GO:0016209;GO:0019842;GO:0030170;GO:0031406;GO:0033293;GO:0043167;GO:0043169;GO:0046872;GO:0046914;GO:0048037;GO:0051087;GO:0070279	GO:0005576;GO:0005604;GO:0005615;GO:0005634;GO:0031093;GO:0031974;GO:0031982;GO:0031983;GO:0031988;GO:0032991;GO:0034774;GO:0043226;GO:0043227;GO:0043229;GO:0043230;GO:0043231;GO:0043233;GO:0043234;GO:0044420;GO:0044421;GO:0044422;GO:0044424;GO:0044433;GO:0044444;GO:0044446;GO:0044464;GO:0060205;GO:0065010;GO:0070062;GO:0072562		69366.7	0.00150823	0.0016515	0.00152039	0.00114249	0.00182018	0.00161663	0.00161225	0.0018687	0.00146984	0.0016218	0.000963623	0.00144299	0.00090834	0.00102201	0.00117428	0.00120637
Q8IZ83	ALDH16A1	Aldehyde dehydrogenase family 16 member A1	A16A1_HUMAN		aldehyde dehydrogenase (NAD) activity;catalytic activity;oxidoreductase activity;oxidoreductase activity, acting on the aldehyde or oxo group of donors;oxidoreductase activity, acting on the aldehyde or oxo group of donors, NAD or NADP as acceptor	cell part;extracellular membrane-bounded organelle;extracellular organelle;extracellular region part;extracellular vesicular exosome;membrane;membrane-bounded organelle;membrane-bounded vesicle;organelle;vesicle			GO:0003824;GO:0004029;GO:0016491;GO:0016620;GO:0016903	GO:0016020;GO:0031982;GO:0031988;GO:0043226;GO:0043227;GO:0043230;GO:0044421;GO:0044464;GO:0065010;GO:0070062		85127.4	3.10435e-05	2.38465e-05	2.6863e-05	2.70267e-05	3.09768e-05	3.63346e-05	3.28618e-05	2.52193e-05	2.30682e-05	2.73873e-05	3.26164e-05	4.13796e-05	3.94966e-05	2.08094e-05	3.13709e-05	3.04542e-05
P00352	ALDH1A1	Retinal dehydrogenase 1	AL1A1_HUMAN	alcohol metabolic process;biological regulation;cellular aldehyde metabolic process;cellular hormone metabolic process;cellular lipid metabolic process;cellular metabolic process;cellular process;diterpenoid metabolic process;ethanol metabolic process;ethanol oxidation;fat-soluble vitamin metabolic process;hormone metabolic process;isoprenoid metabolic process;lipid metabolic process;metabolic pr…	3-chloroallyl aldehyde dehydrogenase activity;aldehyde dehydrogenase (NAD) activity;androgen binding;benzaldehyde dehydrogenase (NAD+) activity;binding;catalytic activity;enzyme activator activity;enzyme regulator activity;GTPase activator activity;GTPase regulator activity;hormone binding;lipid binding;nucleoside-triphosphatase regulator activity;oxidoreductase activity;oxidoreductase activity, …	cell part;cytoplasm;cytoplasmic part;cytosol;extracellular membrane-bounded organelle;extracellular organelle;extracellular region part;extracellular vesicular exosome;intracellular part;membrane-bounded organelle;membrane-bounded vesicle;organelle;vesicle	Retinol metabolism	GO:0001523;GO:0006066;GO:0006067;GO:0006069;GO:0006081;GO:0006140;GO:0006629;GO:0006720;GO:0006721;GO:0006766;GO:0006775;GO:0006776;GO:0006805;GO:0008152;GO:0009894;GO:0009987;GO:0010817;GO:0016101;GO:0019219;GO:0019222;GO:0030811;GO:0031323;GO:0031329;GO:0033121;GO:0033124;GO:0034308;GO:0034754;GO:0042445;GO:0042572;GO:0043085;GO:0043087;GO:0043547;GO:0044093;GO:0044237;GO:0044238;GO:0044255;GO:…	GO:0001758;GO:0003824;GO:0004028;GO:0004029;GO:0005096;GO:0005488;GO:0005496;GO:0005497;GO:0008047;GO:0008289;GO:0016491;GO:0016620;GO:0016903;GO:0018479;GO:0030234;GO:0030695;GO:0042562;GO:0060589	GO:0005737;GO:0005829;GO:0031982;GO:0031988;GO:0043226;GO:0043227;GO:0043230;GO:0044421;GO:0044424;GO:0044444;GO:0044464;GO:0065010;GO:0070062	ko00830	54861.8	8.57812e-07	3.19328e-07	5.92846e-07	8.47807e-07	1.23092e-06	8.82495e-07	1.29788e-06	8.95061e-07	NaN	NaN	2.99337e-07	1.81711e-06	7.50447e-07	1.51146e-07	8.65674e-07	1.02774e-06
P05091	ALDH2	Aldehyde dehydrogenase, mitochondrial	ALDH2_HUMAN	alcohol catabolic process;alcohol metabolic process;biological regulation;biosynthetic process;carbohydrate metabolic process;catabolic process;cell communication;cell-cell signaling;cellular biosynthetic process;cellular metabolic process;cellular process;ethanol catabolic process;ethanol metabolic process;ethanol oxidation;metabolic process;neurotransmitter biosynthetic process;neurotransmitter…	aldehyde dehydrogenase (NAD) activity;aldehyde dehydrogenase [NAD(P)+] activity;catalytic activity;electron carrier activity;oxidoreductase activity;oxidoreductase activity, acting on the aldehyde or oxo group of donors;oxidoreductase activity, acting on the aldehyde or oxo group of donors, NAD or NADP as acceptor	cell part;cytoplasmic part;extracellular membrane-bounded organelle;extracellular organelle;extracellular region part;extracellular vesicular exosome;intracellular organelle lumen;intracellular organelle part;intracellular part;membrane-bounded organelle;membrane-bounded vesicle;membrane-enclosed lumen;mitochondrial matrix;mitochondrial part;organelle;organelle lumen;organelle part;vesicle	Arginine and proline metabolism;Ascorbate and aldarate metabolism;beta-Alanine metabolism;Chloroalkane and chloroalkene degradation;Fatty acid metabolism;Glycerolipid metabolism;Glycolysis / Gluconeogenesis;Histidine metabolism;Limonene and pinene degradation;Lysine degradation;Pentose and glucuronate interconversions;Propanoate metabolism;Pyruvate metabolism;Tryptophan metabolism;Valine, leucine…	GO:0001505;GO:0005975;GO:0006066;GO:0006067;GO:0006068;GO:0006069;GO:0006805;GO:0007154;GO:0007267;GO:0007268;GO:0008152;GO:0009056;GO:0009058;GO:0009987;GO:0023052;GO:0034308;GO:0034310;GO:0042133;GO:0042136;GO:0044237;GO:0044238;GO:0044249;GO:0044281;GO:0044282;GO:0046164;GO:0055114;GO:0065007;GO:0065008	GO:0003824;GO:0004029;GO:0004030;GO:0009055;GO:0016491;GO:0016620;GO:0016903	GO:0005759;GO:0031974;GO:0031982;GO:0031988;GO:0043226;GO:0043227;GO:0043230;GO:0043233;GO:0044421;GO:0044422;GO:0044424;GO:0044429;GO:0044444;GO:0044446;GO:0044464;GO:0065010;GO:0070013;GO:0070062	ko00010;ko00040;ko00053;ko00071;ko00280;ko00310;ko00330;ko00340;ko00380;ko00410;ko00561;ko00620;ko00625;ko00640;ko00903	56381.3	1.23244e-05	0.000127693	0.000114659	0.000129547	0.000124074	0.000138833	0.000136573	0.000137021	0.00012667	0.000139119	0.00012367	0.000113797	0.000103372	0.000118395	0.000151152	0.000124277
P51648;P51648-2	ALDH3A2	Aldehyde dehydrogenase family 3 member A2;Isoform 2 of Aldehyde dehydrogenase family 3 member A2	AL3A2_HUMAN	alcohol metabolic process;anatomical structure development;cellular aldehyde metabolic process;cellular lipid metabolic process;cellular metabolic process;cellular process;central nervous system development;developmental process;epidermis development;isoprenoid metabolic process;lipid metabolic process;metabolic process;oxidation-reduction process;peripheral nervous system development;phytol meta…	3-chloroallyl aldehyde dehydrogenase activity;aldehyde dehydrogenase (NAD) activity;aldehyde dehydrogenase [NAD(P)+] activity;catalytic activity;long-chain-alcohol oxidase activity;long-chain-aldehyde dehydrogenase activity;oxidoreductase activity;oxidoreductase activity, acting on CH-OH group of donors;oxidoreductase activity, acting on the aldehyde or oxo group of donors;oxidoreductase activity…	cell part;cytoplasmic part;endoplasmic reticulum membrane;endoplasmic reticulum part;extracellular membrane-bounded organelle;extracellular organelle;extracellular region part;extracellular vesicular exosome;integral to membrane;intracellular membrane-bounded organelle;intracellular organelle;intracellular organelle part;intracellular part;intrinsic to membrane;membrane;membrane part;membrane-bou…	Arginine and proline metabolism;Ascorbate and aldarate metabolism;beta-Alanine metabolism;Chloroalkane and chloroalkene degradation;Fatty acid metabolism;Glycerolipid metabolism;Glycolysis / Gluconeogenesis;Histidine metabolism;Limonene and pinene degradation;Lysine degradation;Pentose and glucuronate interconversions;Propanoate metabolism;Pyruvate metabolism;Tryptophan metabolism;Valine, leucine…	GO:0006066;GO:0006081;GO:0006629;GO:0006714;GO:0006720;GO:0006721;GO:0007417;GO:0007422;GO:0008152;GO:0008544;GO:0009888;GO:0009987;GO:0032502;GO:0033306;GO:0042214;GO:0044237;GO:0044238;GO:0044255;GO:0044281;GO:0048731;GO:0048856;GO:0051761;GO:0055114	GO:0003824;GO:0004028;GO:0004029;GO:0004030;GO:0016491;GO:0016614;GO:0016620;GO:0016899;GO:0016903;GO:0046577;GO:0050061	GO:0005743;GO:0005777;GO:0005789;GO:0016020;GO:0016021;GO:0019866;GO:0031090;GO:0031224;GO:0031966;GO:0031982;GO:0031988;GO:0042579;GO:0043226;GO:0043227;GO:0043229;GO:0043230;GO:0043231;GO:0044421;GO:0044422;GO:0044424;GO:0044425;GO:0044429;GO:0044432;GO:0044444;GO:0044446;GO:0044464;GO:0065010;GO:0070062	ko00010;ko00040;ko00053;ko00071;ko00280;ko00310;ko00330;ko00340;ko00380;ko00410;ko00561;ko00620;ko00625;ko00640;ko00903	54847.8	1.24974e-05	1.14067e-05	1.05292e-05	1.23259e-05	1.31441e-05	1.40688e-05	1.40846e-05	1.45952e-05	1.25464e-05	1.22124e-05	8.03536e-06	1.34241e-05	9.18123e-06	1.07797e-05	1.30629e-05	1.03321e-05
P43353	ALDH3B1	Aldehyde dehydrogenase family 3 member B1	AL3B1_HUMAN	alcohol catabolic process;alcohol metabolic process;aldehyde catabolic process;catabolic process;cellular aldehyde metabolic process;cellular catabolic process;cellular metabolic process;cellular process;cellular response to chemical stimulus;cellular response to oxidative stress;cellular response to stimulus;cellular response to stress;ethanol catabolic process;ethanol metabolic process;lipid me…	3-chloroallyl aldehyde dehydrogenase activity;aldehyde dehydrogenase [NAD(P)+] activity;catalytic activity;oxidoreductase activity;oxidoreductase activity, acting on the aldehyde or oxo group of donors;oxidoreductase activity, acting on the aldehyde or oxo group of donors, NAD or NADP as acceptor	cell part;cytoplasm;cytoplasmic part;cytosol;extracellular membrane-bounded organelle;extracellular organelle;extracellular region part;extracellular vesicular exosome;intracellular part;membrane;membrane-bounded organelle;membrane-bounded vesicle;organelle;plasma membrane;vesicle	beta-Alanine metabolism;Drug metabolism - cytochrome P450;Glycolysis / Gluconeogenesis;Histidine metabolism;Metabolism of xenobiotics by cytochrome P450;Phenylalanine metabolism;Tyrosine metabolism	GO:0006066;GO:0006067;GO:0006068;GO:0006081;GO:0006629;GO:0006950;GO:0006979;GO:0008152;GO:0009056;GO:0009987;GO:0033554;GO:0034308;GO:0034310;GO:0034599;GO:0042221;GO:0044237;GO:0044238;GO:0044248;GO:0044281;GO:0044282;GO:0046164;GO:0046185;GO:0050896;GO:0051716;GO:0055114;GO:0070887	GO:0003824;GO:0004028;GO:0004030;GO:0016491;GO:0016620;GO:0016903	GO:0005737;GO:0005829;GO:0005886;GO:0016020;GO:0031982;GO:0031988;GO:0043226;GO:0043227;GO:0043230;GO:0044421;GO:0044424;GO:0044444;GO:0044464;GO:0065010;GO:0070062	ko00010;ko00340;ko00350;ko00360;ko00410;ko00980;ko00982	51839.7	9.05432e-05	7.75788e-05	8.52394e-05	0.000111734	0.000100217	9.5053e-05	9.71434e-05	0.000101084	7.58187e-05	0.000113663	7.90016e-05	9.2454e-05	7.69667e-05	7.88176e-05	9.62994e-05	7.32015e-05
P30038	ALDH4A1	Delta-1-pyrroline-5-carboxylate dehydrogenase, mitochondrial	AL4A1_HUMAN	4-hydroxyproline catabolic process;4-hydroxyproline metabolic process;amine biosynthetic process;amine catabolic process;amine metabolic process;biosynthetic process;carboxylic acid biosynthetic process;carboxylic acid catabolic process;carboxylic acid metabolic process;catabolic process;cellular amine metabolic process;cellular amino acid biosynthetic process;cellular amino acid catabolic proces…	1-pyrroline-5-carboxylate dehydrogenase activity;aldehyde dehydrogenase (NAD) activity;binding;catalytic activity;electron carrier activity;identical protein binding;oxidoreductase activity;oxidoreductase activity, acting on the aldehyde or oxo group of donors;oxidoreductase activity, acting on the aldehyde or oxo group of donors, NAD or NADP as acceptor;oxidoreductase activity, acting on the CH-…	cell part;cytoplasmic part;intracellular organelle lumen;intracellular organelle part;intracellular part;membrane-enclosed lumen;mitochondrial matrix;mitochondrial part;organelle lumen;organelle part	Alanine, aspartate and glutamate metabolism;Arginine and proline metabolism	GO:0006082;GO:0006520;GO:0006536;GO:0006537;GO:0006560;GO:0006561;GO:0006562;GO:0006575;GO:0006807;GO:0008152;GO:0008652;GO:0009056;GO:0009058;GO:0009063;GO:0009064;GO:0009065;GO:0009084;GO:0009308;GO:0009309;GO:0009310;GO:0009987;GO:0010133;GO:0016053;GO:0016054;GO:0018130;GO:0019470;GO:0019471;GO:0019752;GO:0032787;GO:0034641;GO:0042180;GO:0042219;GO:0043436;GO:0044106;GO:0044237;GO:0044238;GO:…	GO:0003824;GO:0003842;GO:0004029;GO:0005488;GO:0005515;GO:0009055;GO:0016491;GO:0016620;GO:0016645;GO:0016646;GO:0016903;GO:0042802	GO:0005759;GO:0031974;GO:0043233;GO:0044422;GO:0044424;GO:0044429;GO:0044444;GO:0044446;GO:0044464;GO:0070013	ko00250;ko00330	61719.5	3.34414e-05	2.81652e-05	2.83749e-05	2.57677e-05	3.35544e-05	3.37734e-05	3.26212e-05	3.82867e-05	3.37908e-05	4.15168e-05	2.58593e-05	3.36161e-05	2.23825e-05	2.61304e-05	4.60349e-05	3.0792e-05
Q02252;Q02252-2	ALDH6A1	Methylmalonate-semialdehyde dehydrogenase [acylating], mitochondrial;Isoform 2 of Methylmalonate-semialdehyde dehydrogenase [acylating], mitochondrial	MMSA_HUMAN	amine catabolic process;amine metabolic process;branched chain family amino acid catabolic process;branched chain family amino acid metabolic process;brown fat cell differentiation;carboxylic acid catabolic process;carboxylic acid metabolic process;catabolic process;cell differentiation;cellular amine metabolic process;cellular amino acid catabolic process;cellular amino acid metabolic process;ce…	aldehyde dehydrogenase (NAD) activity;binding;carboxylic acid binding;catalytic activity;coenzyme binding;cofactor binding;fatty acid binding;fatty-acyl-CoA binding;lipid binding;malonate-semialdehyde dehydrogenase (acetylating) activity;methylmalonate-semialdehyde dehydrogenase (acylating) activity;monocarboxylic acid binding;oxidoreductase activity;oxidoreductase activity, acting on the aldehyd…	cell part;cytoplasmic part;extracellular membrane-bounded organelle;extracellular organelle;extracellular region part;extracellular vesicular exosome;intracellular membrane-bounded organelle;intracellular organelle;intracellular organelle lumen;intracellular organelle part;intracellular part;membrane-bounded organelle;membrane-bounded vesicle;membrane-enclosed lumen;mitochondrial matrix;mitochond…	Inositol phosphate metabolism;Propanoate metabolism;Valine, leucine and isoleucine degradation	GO:0006082;GO:0006139;GO:0006206;GO:0006208;GO:0006210;GO:0006520;GO:0006573;GO:0006574;GO:0006725;GO:0006807;GO:0008152;GO:0009056;GO:0009063;GO:0009081;GO:0009083;GO:0009112;GO:0009308;GO:0009310;GO:0009987;GO:0016054;GO:0019752;GO:0019859;GO:0030154;GO:0032502;GO:0034641;GO:0034655;GO:0042180;GO:0043436;GO:0044106;GO:0044237;GO:0044238;GO:0044248;GO:0044270;GO:0044281;GO:0044282;GO:0045444;GO:…	GO:0000062;GO:0003824;GO:0004029;GO:0004491;GO:0005488;GO:0005504;GO:0008289;GO:0016491;GO:0016620;GO:0016903;GO:0018478;GO:0031406;GO:0033293;GO:0048037;GO:0050662	GO:0005654;GO:0005739;GO:0005759;GO:0031974;GO:0031982;GO:0031988;GO:0043226;GO:0043227;GO:0043229;GO:0043230;GO:0043231;GO:0043233;GO:0044421;GO:0044422;GO:0044424;GO:0044428;GO:0044429;GO:0044444;GO:0044446;GO:0044464;GO:0065010;GO:0070013;GO:0070062	ko00280;ko00562;ko00640	57839.7	1.75136e-05	1.14612e-05	1.43206e-05	2.49488e-05	1.72622e-05	2.1201e-05	1.89782e-05	1.92743e-05	1.2798e-05	1.71112e-05	9.71937e-06	1.61734e-05	1.04174e-05	1.41311e-05	1.84722e-05	1.23706e-05
P49189	ALDH9A1	4-trimethylaminobutyraldehyde dehydrogenase	AL9A1_HUMAN	amine biosynthetic process;amine metabolic process;anatomical structure development;betaine biosynthetic process;betaine metabolic process;biological regulation;biosynthetic process;carboxylic acid biosynthetic process;carboxylic acid metabolic process;carnitine biosynthetic process;carnitine metabolic process;cellular aldehyde metabolic process;cellular amine metabolic process;cellular amino aci…	1-pyrroline dehydrogenase activity;3-chloroallyl aldehyde dehydrogenase activity;4-trimethylammoniobutyraldehyde dehydrogenase activity;aldehyde dehydrogenase (NAD) activity;amine binding;aminobutyraldehyde dehydrogenase activity;binding;catalytic activity;coenzyme binding;cofactor binding;NAD binding;nucleotide binding;oxidoreductase activity;oxidoreductase activity, acting on the aldehyde or ox…	cell part;cytoplasm;cytoplasmic part;cytosol;extracellular membrane-bounded organelle;extracellular organelle;extracellular region part;extracellular vesicular exosome;intracellular membrane-bounded organelle;intracellular organelle;intracellular part;membrane-bounded organelle;membrane-bounded vesicle;mitochondrion;organelle;vesicle	Arginine and proline metabolism;Ascorbate and aldarate metabolism;beta-Alanine metabolism;Fatty acid metabolism;Glycerolipid metabolism;Glycolysis / Gluconeogenesis;Histidine metabolism;Lysine degradation;Propanoate metabolism;Pyruvate metabolism;Tryptophan metabolism;Valine, leucine and isoleucine degradation	GO:0001505;GO:0001822;GO:0001889;GO:0006081;GO:0006082;GO:0006520;GO:0006577;GO:0006578;GO:0006807;GO:0008152;GO:0008652;GO:0009058;GO:0009308;GO:0009309;GO:0009437;GO:0009987;GO:0010817;GO:0016053;GO:0019752;GO:0032502;GO:0034641;GO:0042133;GO:0042136;GO:0042180;GO:0042445;GO:0043436;GO:0044106;GO:0044237;GO:0044238;GO:0044249;GO:0044271;GO:0044281;GO:0044283;GO:0045329;GO:0046394;GO:0048513;GO:…	GO:0000166;GO:0003824;GO:0004028;GO:0004029;GO:0005488;GO:0016491;GO:0016620;GO:0016903;GO:0019145;GO:0033737;GO:0043176;GO:0047105;GO:0048037;GO:0050662;GO:0051287	GO:0005737;GO:0005739;GO:0005829;GO:0031982;GO:0031988;GO:0043226;GO:0043227;GO:0043229;GO:0043230;GO:0043231;GO:0044421;GO:0044424;GO:0044444;GO:0044464;GO:0065010;GO:0070062	ko00010;ko00053;ko00071;ko00280;ko00310;ko00330;ko00340;ko00380;ko00410;ko00561;ko00620;ko00640	53801.9	4.06054e-05	3.63863e-05	6.01449e-05	5.21678e-05	4.45669e-05	4.88623e-05	3.88262e-05	4.04172e-05	3.50282e-05	4.22648e-05	3.7434e-05	5.2561e-05	4.15131e-05	4.36095e-05	4.31623e-05	4.53821e-05
P04075	ALDOA	Fructose-bisphosphate aldolase A	ALDOA_HUMAN	actin cytoskeleton organization;actin filament organization;actin filament-based process;alcohol biosynthetic process;alcohol catabolic process;alcohol metabolic process;anatomical structure homeostasis;ATP biosynthetic process;ATP metabolic process;biological regulation;biosynthetic process;blood coagulation;carbohydrate biosynthetic process;carbohydrate catabolic process;carbohydrate metabolic …	actin binding;aldehyde-lyase activity;binding;carbohydrate binding;carbon-carbon lyase activity;catalytic activity;cytoskeletal protein binding;fructose binding;fructose-bisphosphate aldolase activity;identical protein binding;lyase activity;monosaccharide binding;protein binding;sugar binding;tubulin binding	actin cytoskeleton;cell part;contractile fiber part;cytoplasmic membrane-bounded vesicle lumen;cytoplasmic part;cytoplasmic vesicle part;cytoskeleton;cytosol;extracellular membrane-bounded organelle;extracellular organelle;extracellular region;extracellular region part;extracellular space;extracellular vesicular exosome;I band;intracellular membrane-bounded organelle;intracellular non-membrane-bo…	Carbon fixation in photosynthetic organisms;Fructose and mannose metabolism;Glycolysis / Gluconeogenesis;Pentose phosphate pathway	GO:0001775;GO:0002576;GO:0003008;GO:0003012;GO:0005975;GO:0005996;GO:0006000;GO:0006006;GO:0006007;GO:0006066;GO:0006091;GO:0006094;GO:0006096;GO:0006139;GO:0006163;GO:0006164;GO:0006461;GO:0006753;GO:0006754;GO:0006807;GO:0006810;GO:0006887;GO:0006936;GO:0006941;GO:0006996;GO:0007010;GO:0007015;GO:0007596;GO:0007599;GO:0008152;GO:0008360;GO:0009056;GO:0009058;GO:0009117;GO:0009141;GO:0009142;GO:…	GO:0003779;GO:0003824;GO:0004332;GO:0005488;GO:0005515;GO:0005529;GO:0008092;GO:0015631;GO:0016829;GO:0016830;GO:0016832;GO:0030246;GO:0042802;GO:0048029;GO:0070061	GO:0005576;GO:0005615;GO:0005634;GO:0005829;GO:0005856;GO:0015629;GO:0016020;GO:0031093;GO:0031430;GO:0031674;GO:0031974;GO:0031982;GO:0031983;GO:0031988;GO:0034774;GO:0043226;GO:0043227;GO:0043228;GO:0043229;GO:0043230;GO:0043231;GO:0043232;GO:0043233;GO:0044421;GO:0044422;GO:0044424;GO:0044433;GO:0044444;GO:0044446;GO:0044449;GO:0044464;GO:0060205;GO:0065010;GO:0070062	ko00010;ko00030;ko00051;ko00710	39420	0.00221551	0.00193394	0.00229866	0.00222044	0.00217884	0.00244966	0.00228061	0.00184838	0.00202669	0.00205503	0.00247282	0.00256076	0.00280352	0.00258114	0.00227835	0.00256959
P09972	ALDOC	Fructose-bisphosphate aldolase C	ALDOC_HUMAN	aging;alcohol biosynthetic process;alcohol metabolic process;anatomical structure morphogenesis;apoptosis;biosynthetic process;carbohydrate biosynthetic process;carbohydrate metabolic process;cell death;cell differentiation;cellular biosynthetic process;cellular carbohydrate biosynthetic process;cellular carbohydrate metabolic process;cellular component assembly;cellular component organization;ce…	aldehyde-lyase activity;binding;carbon-carbon lyase activity;catalytic activity;cytoskeletal protein binding;fructose-bisphosphate aldolase activity;lyase activity;protein binding	axon;cell part;cell projection;cytoplasmic part;cytoskeleton;cytosol;extracellular membrane-bounded organelle;extracellular organelle;extracellular region part;extracellular vesicular exosome;intracellular membrane-bounded organelle;intracellular non-membrane-bounded organelle;intracellular organelle;intracellular part;membrane-bounded organelle;membrane-bounded vesicle;mitochondrion;neuron proje…	Carbon fixation in photosynthetic organisms;Fructose and mannose metabolism;Glycolysis / Gluconeogenesis;Pentose phosphate pathway	GO:0001666;GO:0005975;GO:0005996;GO:0006000;GO:0006006;GO:0006066;GO:0006094;GO:0006461;GO:0006915;GO:0006950;GO:0007568;GO:0008152;GO:0008219;GO:0009058;GO:0009653;GO:0009719;GO:0009887;GO:0009987;GO:0010033;GO:0010243;GO:0012501;GO:0014070;GO:0016043;GO:0016051;GO:0016265;GO:0019318;GO:0019319;GO:0022607;GO:0030154;GO:0030388;GO:0030855;GO:0031099;GO:0031100;GO:0032502;GO:0034637;GO:0042221;GO:…	GO:0003824;GO:0004332;GO:0005488;GO:0005515;GO:0008092;GO:0016829;GO:0016830;GO:0016832	GO:0005739;GO:0005829;GO:0005856;GO:0030424;GO:0031982;GO:0031988;GO:0042995;GO:0043005;GO:0043226;GO:0043227;GO:0043228;GO:0043229;GO:0043230;GO:0043231;GO:0043232;GO:0044421;GO:0044424;GO:0044444;GO:0044464;GO:0065010;GO:0070062	ko00010;ko00030;ko00051;ko00710	39455.9	0.00019659	0.000209042	0.000240129	0.000142113	0.0002048	0.000226562	0.000139377	0.000154583	0.000206587	0.000189751	0.000239465	0.000205679	0.000262776	0.000237328	0.000243305	0.000253918
Q9BT22	ALG1	Chitobiosyldiphosphodolichol beta-mannosyltransferase	ALG1_HUMAN	biosynthetic process;carbohydrate biosynthetic process;carbohydrate metabolic process;cellular biosynthetic process;cellular carbohydrate biosynthetic process;cellular carbohydrate metabolic process;cellular lipid metabolic process;cellular macromolecule biosynthetic process;cellular macromolecule metabolic process;cellular metabolic process;cellular polysaccharide biosynthetic process;cellular p…	beta-1,4-mannosyltransferase activity;catalytic activity;chitobiosyldiphosphodolichol beta-mannosyltransferase activity;mannosyltransferase activity;transferase activity;transferase activity, transferring glycosyl groups;transferase activity, transferring hexosyl groups	cell part;cytoplasmic part;endoplasmic reticulum;endoplasmic reticulum membrane;endoplasmic reticulum part;integral to membrane;intracellular membrane-bounded organelle;intracellular organelle;intracellular organelle part;intracellular part;intrinsic to membrane;membrane;membrane part;membrane-bounded organelle;organelle;organelle membrane;organelle part	N-Glycan biosynthesis;Various types of N-glycan biosynthesis	GO:0000271;GO:0005975;GO:0005976;GO:0006464;GO:0006486;GO:0006487;GO:0006488;GO:0006629;GO:0008152;GO:0008610;GO:0008653;GO:0009058;GO:0009059;GO:0009103;GO:0009311;GO:0009312;GO:0009987;GO:0016051;GO:0018193;GO:0018196;GO:0018279;GO:0019538;GO:0033692;GO:0034637;GO:0034645;GO:0043170;GO:0043412;GO:0043413;GO:0043687;GO:0044237;GO:0044238;GO:0044249;GO:0044255;GO:0044260;GO:0044262;GO:0044264;GO:…	GO:0000030;GO:0003824;GO:0004578;GO:0016740;GO:0016757;GO:0016758;GO:0019187	GO:0005783;GO:0005789;GO:0016020;GO:0016021;GO:0031090;GO:0031224;GO:0043226;GO:0043227;GO:0043229;GO:0043231;GO:0044422;GO:0044424;GO:0044425;GO:0044432;GO:0044444;GO:0044446;GO:0044464	ko00510;ko00513	52518.1	2.64761e-06	3.50958e-06	3.46036e-06	2.59828e-06	3.57351e-06	2.97847e-06	3.88221e-06	2.86947e-06	3.76714e-06	2.89388e-06	3.16436e-06	2.58142e-06	3.26487e-06	2.38415e-06	2.86819e-06	3.06808e-06
Q5BKT4;Q5I7T1	ALG10;ALG10B	Dol-P-Glc:Glc(2)Man(9)GlcNAc(2)-PP-Dol alpha-1,2-glucosyltransferase;Putative Dol-P-Glc:Glc(2)Man(9)GlcNAc(2)-PP-Dol alpha-1,2-glucosyltransferase	AG10A_HUMAN;AG10B_HUMAN	biosynthetic process;carbohydrate biosynthetic process;carbohydrate metabolic process;cellular carbohydrate metabolic process;cellular macromolecule metabolic process;cellular metabolic process;cellular process;cellular protein metabolic process;dolichol-linked oligosaccharide biosynthetic process;glycosylation;macromolecule glycosylation;macromolecule metabolic process;macromolecule modification…	catalytic activity;dolichyl-phosphate-glucose-glycolipid alpha-glucosyltransferase activity;glucosyltransferase activity;transferase activity;transferase activity, transferring glycosyl groups;transferase activity, transferring hexosyl groups	cell part;cytoplasmic part;endoplasmic reticulum membrane;endoplasmic reticulum part;integral to membrane;intracellular organelle part;intracellular part;intrinsic to membrane;membrane;membrane part;organelle membrane;organelle part;plasma membrane	N-Glycan biosynthesis	GO:0005975;GO:0006464;GO:0006486;GO:0006487;GO:0006488;GO:0008152;GO:0009058;GO:0009311;GO:0009312;GO:0009987;GO:0016051;GO:0018193;GO:0018196;GO:0018279;GO:0019538;GO:0043170;GO:0043412;GO:0043413;GO:0043687;GO:0044237;GO:0044238;GO:0044260;GO:0044262;GO:0044267;GO:0070085	GO:0003824;GO:0004583;GO:0016740;GO:0016757;GO:0016758;GO:0046527	GO:0005789;GO:0005886;GO:0016020;GO:0016021;GO:0031090;GO:0031224;GO:0044422;GO:0044424;GO:0044425;GO:0044432;GO:0044444;GO:0044446;GO:0044464	ko00510	55606.1	9.0073e-07	8.89734e-07	1.02718e-06	9.05305e-07	1.1106e-06	1.02723e-06	1.18418e-06	1.08468e-06	1.25777e-06	1.45808e-06	9.03879e-07	8.73635e-07	4.38261e-07	7.54748e-07	1.13021e-06	NaN
Q2TAA5	ALG11	GDP-Man:Man(3)GlcNAc(2)-PP-Dol alpha-1,2-mannosyltransferase	ALG11_HUMAN	biosynthetic process;carbohydrate biosynthetic process;carbohydrate metabolic process;cellular carbohydrate metabolic process;cellular macromolecule metabolic process;cellular metabolic process;cellular process;cellular protein metabolic process;dolichol-linked oligosaccharide biosynthetic process;glycosylation;macromolecule glycosylation;macromolecule metabolic process;macromolecule modification…	alpha-1,2-mannosyltransferase activity;catalytic activity;glycolipid 2-alpha-mannosyltransferase activity;glycolipid mannosyltransferase activity;mannosyltransferase activity;transferase activity;transferase activity, transferring glycosyl groups;transferase activity, transferring hexosyl groups	cell part;cytoplasmic part;endoplasmic reticulum membrane;endoplasmic reticulum part;integral to membrane;intracellular organelle part;intracellular part;intrinsic to membrane;membrane;membrane part;organelle membrane;organelle part	N-Glycan biosynthesis;Various types of N-glycan biosynthesis	GO:0005975;GO:0006464;GO:0006486;GO:0006487;GO:0006488;GO:0008152;GO:0009058;GO:0009311;GO:0009312;GO:0009987;GO:0016051;GO:0018193;GO:0018196;GO:0018279;GO:0019538;GO:0043170;GO:0043412;GO:0043413;GO:0043687;GO:0044237;GO:0044238;GO:0044260;GO:0044262;GO:0044267;GO:0070085	GO:0000026;GO:0000030;GO:0003824;GO:0004376;GO:0004377;GO:0016740;GO:0016757;GO:0016758	GO:0005789;GO:0016020;GO:0016021;GO:0031090;GO:0031224;GO:0044422;GO:0044424;GO:0044425;GO:0044432;GO:0044444;GO:0044446;GO:0044464	ko00510;ko00513	55651	9.24415e-07	3.31734e-07	7.88496e-07	9.99235e-07	1.06843e-06	1.1789e-06	1.15626e-06	1.34232e-06	1.21817e-06	1.27158e-06	6.88287e-07	9.2351e-07	6.42552e-07	1.03146e-06	1.19885e-06	1.05099e-06
Q9BV10	ALG12	Dol-P-Man:Man(7)GlcNAc(2)-PP-Dol alpha-1,6-mannosyltransferase	ALG12_HUMAN	biosynthetic process;carbohydrate biosynthetic process;carbohydrate metabolic process;cellular carbohydrate metabolic process;cellular macromolecule metabolic process;cellular metabolic process;cellular process;cellular protein metabolic process;dolichol-linked oligosaccharide biosynthetic process;glycosylation;macromolecule glycosylation;macromolecule metabolic process;macromolecule modification…	alpha-1,6-mannosyltransferase activity;catalytic activity;mannosyltransferase activity;transferase activity;transferase activity, transferring glycosyl groups;transferase activity, transferring hexosyl groups	cell part;cytoplasmic part;endoplasmic reticulum;endoplasmic reticulum membrane;endoplasmic reticulum part;integral to membrane;intracellular membrane-bounded organelle;intracellular organelle;intracellular organelle part;intracellular part;intrinsic to membrane;membrane;membrane part;membrane-bounded organelle;organelle;organelle membrane;organelle part	N-Glycan biosynthesis;Various types of N-glycan biosynthesis	GO:0005975;GO:0006457;GO:0006464;GO:0006486;GO:0006487;GO:0006488;GO:0008152;GO:0009058;GO:0009311;GO:0009312;GO:0009987;GO:0016051;GO:0018193;GO:0018196;GO:0018279;GO:0019538;GO:0043170;GO:0043412;GO:0043413;GO:0043687;GO:0044237;GO:0044238;GO:0044260;GO:0044262;GO:0044267;GO:0070085	GO:0000009;GO:0000030;GO:0003824;GO:0016740;GO:0016757;GO:0016758	GO:0005783;GO:0005789;GO:0016020;GO:0016021;GO:0031090;GO:0031224;GO:0043226;GO:0043227;GO:0043229;GO:0043231;GO:0044422;GO:0044424;GO:0044425;GO:0044432;GO:0044444;GO:0044446;GO:0044464	ko00510;ko00513	54654.7	1.74525e-07	2.53952e-07	1.94674e-07	1.66448e-07	1.55576e-07	1.93701e-07	2.34049e-07	2.00013e-07	2.49511e-07	1.8649e-07	1.4863e-07	1.85172e-07	1.45752e-07	1.6741e-07	2.31143e-07	2.90694e-07
Q9H553	ALG2	Alpha-1,3/1,6-mannosyltransferase ALG2	ALG2_HUMAN	biosynthetic process;carbohydrate biosynthetic process;carbohydrate metabolic process;cellular carbohydrate metabolic process;cellular macromolecule metabolic process;cellular metabolic process;cellular process;cellular protein metabolic process;dolichol-linked oligosaccharide biosynthetic process;glycosylation;macromolecule glycosylation;macromolecule metabolic process;macromolecule modification…	alpha-1,3-mannosyltransferase activity;alpha-1,6-mannosyltransferase activity;binding;calcium-dependent protein binding;catalytic activity;glycolipid 3-alpha-mannosyltransferase activity;glycolipid 6-alpha-mannosyltransferase activity;glycolipid mannosyltransferase activity;mannosyltransferase activity;protein binding;protein dimerization activity;protein heterodimerization activity;protein N-ter…	cell part;cytoplasm;cytoplasmic part;endoplasmic reticulum membrane;endoplasmic reticulum part;integral to membrane;intracellular membrane-bounded organelle;intracellular organelle;intracellular organelle part;intracellular part;intrinsic to membrane;membrane;membrane part;membrane-bounded organelle;nucleus;organelle;organelle membrane;organelle part;perinuclear region of cytoplasm	N-Glycan biosynthesis;Various types of N-glycan biosynthesis	GO:0005975;GO:0006464;GO:0006486;GO:0006487;GO:0006488;GO:0008152;GO:0009058;GO:0009311;GO:0009312;GO:0009987;GO:0010035;GO:0010038;GO:0016051;GO:0018193;GO:0018196;GO:0018279;GO:0019538;GO:0033577;GO:0042221;GO:0043170;GO:0043412;GO:0043413;GO:0043687;GO:0044237;GO:0044238;GO:0044260;GO:0044262;GO:0044267;GO:0050896;GO:0051592;GO:0070085	GO:0000009;GO:0000030;GO:0000033;GO:0003824;GO:0004376;GO:0004378;GO:0005488;GO:0005515;GO:0016740;GO:0016757;GO:0016758;GO:0033164;GO:0046982;GO:0046983;GO:0047485;GO:0048306	GO:0005634;GO:0005737;GO:0005789;GO:0016020;GO:0016021;GO:0031090;GO:0031224;GO:0043226;GO:0043227;GO:0043229;GO:0043231;GO:0044422;GO:0044424;GO:0044425;GO:0044432;GO:0044444;GO:0044446;GO:0044464;GO:0048471	ko00510;ko00513	47091.5	4.90565e-06	5.23104e-06	5.1767e-06	4.2755e-06	4.96442e-06	5.075e-06	4.82035e-06	5.90138e-06	5.20653e-06	4.40381e-06	3.74633e-06	4.83309e-06	4.17212e-06	4.27342e-06	5.82452e-06	5.39655e-06
Q92685;Q92685-2	ALG3	Dol-P-Man:Man(5)GlcNAc(2)-PP-Dol alpha-1,3-mannosyltransferase;Isoform 2 of Dol-P-Man:Man(5)GlcNAc(2)-PP-Dol alpha-1,3-mannosyltransferase	ALG3_HUMAN	biosynthetic process;carbohydrate biosynthetic process;carbohydrate metabolic process;cellular carbohydrate metabolic process;cellular macromolecule metabolic process;cellular metabolic process;cellular process;cellular protein metabolic process;dolichol-linked oligosaccharide biosynthetic process;glycosylation;macromolecule glycosylation;macromolecule metabolic process;macromolecule modification…	alpha-1,3-mannosyltransferase activity;catalytic activity;mannosyltransferase activity;transferase activity;transferase activity, transferring glycosyl groups;transferase activity, transferring hexosyl groups	cell part;cytoplasmic part;endoplasmic reticulum membrane;endoplasmic reticulum part;integral to membrane;intracellular organelle part;intracellular part;intrinsic to membrane;membrane;membrane part;organelle membrane;organelle part	N-Glycan biosynthesis;Various types of N-glycan biosynthesis	GO:0005975;GO:0006464;GO:0006486;GO:0006487;GO:0006488;GO:0008152;GO:0009058;GO:0009311;GO:0009312;GO:0009987;GO:0016051;GO:0018193;GO:0018196;GO:0018279;GO:0019538;GO:0043170;GO:0043412;GO:0043413;GO:0043687;GO:0044237;GO:0044238;GO:0044260;GO:0044262;GO:0044267;GO:0070085	GO:0000030;GO:0000033;GO:0003824;GO:0016740;GO:0016757;GO:0016758	GO:0005789;GO:0016020;GO:0016021;GO:0031090;GO:0031224;GO:0044422;GO:0044424;GO:0044425;GO:0044432;GO:0044444;GO:0044446;GO:0044464	ko00510;ko00513	50126.4	1.09832e-06	5.46964e-07	5.45696e-07	8.6975e-07	8.80977e-07	1.11267e-06	6.5827e-07	1.3084e-06	1.05096e-06	1.27031e-06	1.4486e-07	9.78113e-07	4.48638e-07	7.43282e-07	9.708e-07	5.97575e-07
Q9Y673;Q9Y673-2	ALG5	Dolichyl-phosphate beta-glucosyltransferase;Isoform 2 of Dolichyl-phosphate beta-glucosyltransferase	ALG5_HUMAN	biosynthetic process;carbohydrate biosynthetic process;carbohydrate metabolic process;cellular carbohydrate metabolic process;cellular macromolecule metabolic process;cellular metabolic process;cellular process;cellular protein metabolic process;determination of bilateral symmetry;determination of left/right symmetry;developmental process;dolichol-linked oligosaccharide biosynthetic process;glyco…	catalytic activity;dolichyl-phosphate beta-glucosyltransferase activity;glucosyltransferase activity;oligosaccharyl transferase activity;transferase activity;transferase activity, transferring glycosyl groups;transferase activity, transferring hexosyl groups;UDP-glucosyltransferase activity;UDP-glycosyltransferase activity	cell part;cytoplasmic part;endoplasmic reticulum membrane;endoplasmic reticulum part;integral to membrane;intracellular organelle part;intracellular part;intrinsic to membrane;membrane;membrane part;organelle membrane;organelle part	N-Glycan biosynthesis	GO:0005975;GO:0006464;GO:0006486;GO:0006487;GO:0006488;GO:0007368;GO:0007389;GO:0008152;GO:0009058;GO:0009311;GO:0009312;GO:0009799;GO:0009855;GO:0009987;GO:0016051;GO:0018193;GO:0018196;GO:0018279;GO:0019538;GO:0032502;GO:0043170;GO:0043412;GO:0043413;GO:0043687;GO:0044237;GO:0044238;GO:0044260;GO:0044262;GO:0044267;GO:0070085	GO:0003824;GO:0004576;GO:0004581;GO:0008194;GO:0016740;GO:0016757;GO:0016758;GO:0035251;GO:0046527	GO:0005789;GO:0016020;GO:0016021;GO:0031090;GO:0031224;GO:0044422;GO:0044424;GO:0044425;GO:0044432;GO:0044444;GO:0044446;GO:0044464	ko00510	36946.1	5.22006e-06	6.02176e-06	4.56925e-06	4.41676e-06	5.11579e-06	5.15066e-06	5.2433e-06	6.76862e-06	5.4112e-06	5.09833e-06	4.10292e-06	5.05707e-06	4.21427e-06	4.60441e-06	5.75086e-06	5.30488e-06
Q9Y672	ALG6	Dolichyl pyrophosphate Man9GlcNAc2 alpha-1,3-glucosyltransferase	ALG6_HUMAN	biosynthetic process;carbohydrate biosynthetic process;carbohydrate metabolic process;cellular carbohydrate metabolic process;cellular lipid metabolic process;cellular macromolecule metabolic process;cellular metabolic process;cellular oligosaccharide metabolic process;cellular process;cellular protein metabolic process;dolichol-linked oligosaccharide biosynthetic process;glycosylation;lipid meta…	catalytic activity;dolichyl pyrophosphate Man9GlcNAc2 alpha-1,3-glucosyltransferase activity;glucosyltransferase activity;transferase activity;transferase activity, transferring glycosyl groups;transferase activity, transferring hexosyl groups	cell part;cytoplasmic part;endoplasmic reticulum membrane;endoplasmic reticulum part;integral to membrane;intracellular organelle part;intracellular part;intrinsic to membrane;membrane;membrane part;organelle membrane;organelle part	N-Glycan biosynthesis	GO:0005975;GO:0006464;GO:0006486;GO:0006487;GO:0006488;GO:0006490;GO:0006629;GO:0008152;GO:0009058;GO:0009311;GO:0009312;GO:0009987;GO:0016051;GO:0018193;GO:0018196;GO:0018279;GO:0019538;GO:0043170;GO:0043412;GO:0043413;GO:0043687;GO:0044237;GO:0044238;GO:0044255;GO:0044260;GO:0044262;GO:0044267;GO:0051691;GO:0070085	GO:0003824;GO:0016740;GO:0016757;GO:0016758;GO:0042281;GO:0046527	GO:0005789;GO:0016020;GO:0016021;GO:0031090;GO:0031224;GO:0044422;GO:0044424;GO:0044425;GO:0044432;GO:0044444;GO:0044446;GO:0044464	ko00510	58120.6	1.80896e-07	2.57871e-07	NaN	NaN	1.96428e-07	1.04363e-07	2.13836e-07	3.71136e-07	3.93767e-07	3.2197e-07	3.9683e-07	1.47669e-07	2.66146e-07	1.64634e-07	3.12731e-07	2.86483e-07
Q9H6U8;Q9H6U8-2;Q9H6U8-3;Q9H6U8-4	ALG9	Alpha-1,2-mannosyltransferase ALG9;Isoform 2 of Alpha-1,2-mannosyltransferase ALG9;Isoform 3 of Alpha-1,2-mannosyltransferase ALG9;Isoform 4 of Alpha-1,2-mannosyltransferase ALG9	ALG9_HUMAN	biosynthetic process;carbohydrate biosynthetic process;carbohydrate metabolic process;cellular carbohydrate metabolic process;cellular macromolecule metabolic process;cellular metabolic process;cellular process;cellular protein metabolic process;dolichol-linked oligosaccharide biosynthetic process;glycosylation;macromolecule glycosylation;macromolecule metabolic process;macromolecule modification…	catalytic activity;mannosyltransferase activity;transferase activity;transferase activity, transferring glycosyl groups;transferase activity, transferring hexosyl groups	cell part;cytoplasmic part;endoplasmic reticulum;endoplasmic reticulum membrane;endoplasmic reticulum part;integral to membrane;intracellular membrane-bounded organelle;intracellular organelle;intracellular organelle part;intracellular part;intrinsic to membrane;membrane;membrane part;membrane-bounded organelle;organelle;organelle membrane;organelle part	N-Glycan biosynthesis;Various types of N-glycan biosynthesis	GO:0005975;GO:0006464;GO:0006486;GO:0006487;GO:0006488;GO:0008152;GO:0009058;GO:0009311;GO:0009312;GO:0009987;GO:0016051;GO:0018193;GO:0018196;GO:0018279;GO:0019538;GO:0043170;GO:0043412;GO:0043413;GO:0043687;GO:0044237;GO:0044238;GO:0044260;GO:0044262;GO:0044267;GO:0070085	GO:0000030;GO:0003824;GO:0016740;GO:0016757;GO:0016758	GO:0005783;GO:0005789;GO:0016020;GO:0016021;GO:0031090;GO:0031224;GO:0043226;GO:0043227;GO:0043229;GO:0043231;GO:0044422;GO:0044424;GO:0044425;GO:0044432;GO:0044444;GO:0044446;GO:0044464	ko00510;ko00513	69863.4	1.85727e-05	1.4858e-05	1.64993e-05	9.997e-06	1.38671e-05	1.41628e-05	1.22027e-05	1.3723e-05	1.66961e-05	1.59736e-05	1.22185e-05	1.05849e-05	1.54941e-05	1.14331e-05	1.79698e-05	1.46252e-05
P16050	ALOX15	Polyunsaturated fatty acid lipoxygenase ALOX15	LOX15_HUMAN	alcohol metabolic process;amine biosynthetic process;amine metabolic process;anatomical structure development;apoptotic cell clearance;arachidonic acid metabolic process;biological regulation;biomineral tissue development;biosynthetic process;bone mineralization;carboxylic acid biosynthetic process;carboxylic acid metabolic process;cellular alkene metabolic process;cellular amine metabolic proces…	arachidonate 12-lipoxygenase activity;arachidonate 15-lipoxygenase activity;binding;catalytic activity;cation binding;dioxygenase activity;ether hydrolase activity;hepoxilin A3 synthase activity;hepoxilin-epoxide hydrolase activity;hydrolase activity;hydrolase activity, acting on ether bonds;ion binding;iron ion binding;isomerase activity;lipid binding;metal ion binding;oxidoreductase activity;ox…	cell part;cytoplasmic part;cytosol;extrinsic to internal side of plasma membrane;extrinsic to membrane;extrinsic to plasma membrane;intracellular part;lipid particle;membrane;membrane part;plasma membrane;plasma membrane part	Arachidonic acid metabolism;Linoleic acid metabolism	GO:0000038;GO:0001503;GO:0002682;GO:0002683;GO:0002819;GO:0002820;GO:0006066;GO:0006082;GO:0006576;GO:0006580;GO:0006629;GO:0006631;GO:0006633;GO:0006636;GO:0006644;GO:0006646;GO:0006650;GO:0006690;GO:0006691;GO:0006807;GO:0006810;GO:0006897;GO:0006909;GO:0006950;GO:0006952;GO:0006954;GO:0008064;GO:0008152;GO:0008610;GO:0008654;GO:0009058;GO:0009308;GO:0009309;GO:0009611;GO:0009888;GO:0009966;GO:…	GO:0003824;GO:0004052;GO:0005488;GO:0005506;GO:0005543;GO:0005546;GO:0008289;GO:0016491;GO:0016701;GO:0016702;GO:0016787;GO:0016801;GO:0016803;GO:0016853;GO:0035091;GO:0043167;GO:0043169;GO:0046872;GO:0046914;GO:0047977;GO:0050473;GO:0051120;GO:0051213	GO:0005811;GO:0005829;GO:0005886;GO:0016020;GO:0019897;GO:0019898;GO:0031234;GO:0044424;GO:0044425;GO:0044444;GO:0044459;GO:0044464	ko00590;ko00591	74804.4	0.000238357	0.000240768	0.000380997	0.00129466	0.000108574	4.53681e-05	0.000621785	0.000163495	0.000187657	0.000414981	7.14427e-05	0.00028366	0.000221847	0.000153459	0.000253723	0.00022047
P09917	ALOX5	Polyunsaturated fatty acid 5-lipoxygenase	LOX5_HUMAN	alkene biosynthetic process;arachidonic acid metabolic process;arachidonic acid metabolite production involved in inflammatory response;biosynthetic process;carboxylic acid biosynthetic process;carboxylic acid metabolic process;cellular alkene metabolic process;cellular biosynthetic process;cellular ketone metabolic process;cellular lipid metabolic process;cellular metabolic process;cellular proc…	arachidonate 5-lipoxygenase activity;binding;catalytic activity;cation binding;dioxygenase activity;ion binding;iron ion binding;metal ion binding;oxidoreductase activity;oxidoreductase activity, acting on single donors with incorporation of molecular oxygen;oxidoreductase activity, acting on single donors with incorporation of molecular oxygen, incorporation of two atoms of oxygen;transition met…	cell part;cytoplasmic part;cytosol;envelope;extracellular region part;extracellular space;intracellular organelle part;intracellular part;membrane;membrane-enclosed lumen;nuclear envelope;nuclear envelope lumen;nuclear matrix;nuclear membrane;nuclear part;organelle envelope;organelle envelope lumen;organelle membrane;organelle part	Arachidonic acid metabolism;Toxoplasmosis	GO:0000038;GO:0002532;GO:0002538;GO:0002540;GO:0006082;GO:0006629;GO:0006631;GO:0006633;GO:0006636;GO:0006690;GO:0006691;GO:0008152;GO:0008610;GO:0009058;GO:0009987;GO:0016053;GO:0019369;GO:0019370;GO:0019372;GO:0019752;GO:0032501;GO:0032787;GO:0033559;GO:0042180;GO:0043436;GO:0043449;GO:0043450;GO:0044237;GO:0044238;GO:0044249;GO:0044255;GO:0044281;GO:0044283;GO:0046394;GO:0046456	GO:0003824;GO:0004051;GO:0005488;GO:0005506;GO:0016491;GO:0016701;GO:0016702;GO:0043167;GO:0043169;GO:0046872;GO:0046914;GO:0051213	GO:0005615;GO:0005635;GO:0005641;GO:0005829;GO:0016020;GO:0016363;GO:0031090;GO:0031965;GO:0031967;GO:0031970;GO:0031974;GO:0031975;GO:0044421;GO:0044422;GO:0044424;GO:0044428;GO:0044444;GO:0044446;GO:0044464	ko00590;ko05145	77983.2	0.000336864	0.000339227	0.000414783	0.000328786	0.00038947	0.000378186	0.000343101	0.000303155	0.000564587	0.000537716	0.000406541	0.000424428	0.000460361	0.000427569	0.000546468	0.000321751
P20292	ALOX5AP	Arachidonate 5-lipoxygenase-activating protein	AL5AP_HUMAN	alkene biosynthetic process;arachidonic acid metabolic process;biosynthetic process;carboxylic acid biosynthetic process;carboxylic acid metabolic process;cellular alkene metabolic process;cellular biosynthetic process;cellular component assembly;cellular component organization;cellular component organization or biogenesis;cellular ketone metabolic process;cellular lipid metabolic process;cellula…	arachidonic acid binding;binding;carboxylic acid binding;enzyme activator activity;enzyme regulator activity;fatty acid binding;icosanoid binding;icosatetraenoic acid binding;lipid binding;monocarboxylic acid binding;protein binding;protein N-terminus binding	cell part;cytoplasmic part;endoplasmic reticulum;endoplasmic reticulum membrane;endoplasmic reticulum part;envelope;integral to membrane;intracellular membrane-bounded organelle;intracellular organelle;intracellular organelle part;intracellular part;intrinsic to membrane;membrane;membrane part;membrane-bounded organelle;nuclear envelope;nuclear membrane;nuclear part;organelle;organelle envelope;o…		GO:0000038;GO:0006082;GO:0006461;GO:0006629;GO:0006631;GO:0006633;GO:0006636;GO:0006690;GO:0006691;GO:0008152;GO:0008610;GO:0009058;GO:0009987;GO:0010035;GO:0010038;GO:0016043;GO:0016053;GO:0019369;GO:0019370;GO:0019372;GO:0019752;GO:0022607;GO:0032787;GO:0033559;GO:0042180;GO:0042221;GO:0043436;GO:0043449;GO:0043450;GO:0043933;GO:0044237;GO:0044238;GO:0044249;GO:0044255;GO:0044281;GO:0044283;GO:…	GO:0005488;GO:0005504;GO:0005515;GO:0008047;GO:0008289;GO:0030234;GO:0031406;GO:0033293;GO:0047485;GO:0050542;GO:0050543;GO:0050544	GO:0005635;GO:0005783;GO:0005789;GO:0016020;GO:0016021;GO:0031090;GO:0031224;GO:0031965;GO:0031967;GO:0031975;GO:0043226;GO:0043227;GO:0043229;GO:0043231;GO:0044422;GO:0044424;GO:0044425;GO:0044428;GO:0044432;GO:0044444;GO:0044446;GO:0044464		18157.1	0.000562589	0.000445539	0.000379542	0.000513	0.000555833	0.000606088	0.000487643	0.000712573	0.000526186	0.000758563	0.000457464	0.000572954	0.000391862	0.000493967	0.000688775	0.000514432
Q96QP1	ALPK1	Alpha-protein kinase 1	ALPK1_HUMAN	biological regulation;positive regulation of defense response to virus by host;regulation of biological process;regulation of defense response;regulation of defense response to virus;regulation of defense response to virus by host;regulation of immune effector process;regulation of immune system process;regulation of multi-organism process;regulation of response to biotic stimulus;regulation of r…	adenyl nucleotide binding;adenyl ribonucleotide binding;ATP binding;binding;catalytic activity;kinase activity;nucleotide binding;phosphotransferase activity, alcohol group as acceptor;protein kinase activity;protein serine/threonine kinase activity;purine nucleotide binding;purine ribonucleoside triphosphate binding;purine ribonucleotide binding;ribonucleotide binding;transferase activity;transf…			GO:0002230;GO:0002682;GO:0002697;GO:0002831;GO:0031347;GO:0043900;GO:0048583;GO:0050688;GO:0050691;GO:0050789;GO:0065007;GO:0080134	GO:0000166;GO:0003824;GO:0004672;GO:0004674;GO:0005488;GO:0005524;GO:0016301;GO:0016740;GO:0016772;GO:0016773;GO:0017076;GO:0030554;GO:0032553;GO:0032555;GO:0032559;GO:0035639			138861	NaN	1.048e-08	9.26604e-08	3.21166e-08	6.34913e-08	6.06732e-08	6.52553e-08	NaN	5.05994e-08	6.06881e-08	5.30892e-08	6.36818e-08	8.70557e-08	7.77882e-08	3.35906e-08	5.75018e-08
P05186	ALPL	Alkaline phosphatase, tissue-nonspecific isozyme	PPBT_HUMAN	anatomical structure development;biomineral tissue development;cell differentiation;cellular developmental process;cellular process;cellular response to chemical stimulus;cellular response to organic cyclic compound;cellular response to organic substance;cellular response to stimulus;cementum mineralization;developmental process;developmental process involved in reproduction;endochondral ossifica…	alkaline phosphatase activity;binding;catalytic activity;cation binding;hydrolase activity;hydrolase activity, acting on acid anhydrides;hydrolase activity, acting on acid anhydrides, in phosphorus-containing anhydrides;hydrolase activity, acting on ester bonds;ion binding;metal ion binding;phosphatase activity;phosphoric ester hydrolase activity;pyrophosphatase activity	anchored to membrane;cell part;extracellular matrix;extracellular membrane-bounded organelle;extracellular organelle;extracellular region part;extracellular space;extracellular vesicular exosome;integral to membrane;intrinsic to membrane;membrane;membrane part;membrane-bounded organelle;membrane-bounded vesicle;organelle;plasma membrane;vesicle	Aminobenzoate degradation;Folate biosynthesis;Two-component system	GO:0001501;GO:0001503;GO:0001649;GO:0001958;GO:0002237;GO:0003006;GO:0007584;GO:0009605;GO:0009607;GO:0009719;GO:0009725;GO:0009888;GO:0009987;GO:0009991;GO:0010033;GO:0014070;GO:0022414;GO:0030154;GO:0031214;GO:0031667;GO:0031960;GO:0032496;GO:0032501;GO:0032502;GO:0033273;GO:0033280;GO:0034505;GO:0042221;GO:0046677;GO:0048545;GO:0048731;GO:0048856;GO:0048869;GO:0050896;GO:0051384;GO:0051716;GO:…	GO:0003824;GO:0004035;GO:0005488;GO:0016462;GO:0016787;GO:0016788;GO:0016791;GO:0016817;GO:0016818;GO:0042578;GO:0043167;GO:0043169;GO:0046872	GO:0005615;GO:0005886;GO:0016020;GO:0016021;GO:0031012;GO:0031224;GO:0031225;GO:0031982;GO:0031988;GO:0043226;GO:0043227;GO:0043230;GO:0044421;GO:0044425;GO:0044464;GO:0065010;GO:0070062	ko00627;ko00790;ko02020	57304.8	3.73259e-06	2.75065e-05	7.86042e-06	4.32299e-06	1.59551e-05	2.17972e-05	1.90547e-05	1.24773e-05	2.62735e-05	1.23582e-05	4.08861e-06	6.49053e-06	1.83551e-05	1.9075e-05	1.52014e-05	2.22122e-05
Q86V81	ALYREF	THO complex subunit 4	THOC4_HUMAN	biological regulation;biosynthetic process;cell differentiation;cellular biosynthetic process;cellular developmental process;cellular macromolecule biosynthetic process;cellular macromolecule metabolic process;cellular metabolic process;cellular nitrogen compound metabolic process;cellular process;cellular response to stimulus;cellular response to stress;developmental process;DNA metabolic proces…	binding;nucleotide binding	catalytic step 2 spliceosome;cell part;cytoplasmic part;cytosol;extracellular membrane-bounded organelle;extracellular organelle;extracellular region part;extracellular vesicular exosome;intracellular membrane-bounded organelle;intracellular organelle;intracellular organelle part;intracellular part;macromolecular complex;membrane;membrane-bounded organelle;membrane-bounded vesicle;nuclear body;nu…	mRNA surveillance pathway;RNA transport;Spliceosome	GO:0000018;GO:0000375;GO:0000377;GO:0000398;GO:0001649;GO:0006139;GO:0006259;GO:0006351;GO:0006353;GO:0006355;GO:0006366;GO:0006369;GO:0006396;GO:0006397;GO:0006405;GO:0006406;GO:0006807;GO:0006810;GO:0006913;GO:0006950;GO:0006974;GO:0008152;GO:0008380;GO:0009058;GO:0009059;GO:0009889;GO:0009891;GO:0009893;GO:0009987;GO:0010467;GO:0010468;GO:0010556;GO:0010604;GO:0015931;GO:0016070;GO:0016071;GO:…	GO:0000166;GO:0005488	GO:0000346;GO:0005634;GO:0005654;GO:0005681;GO:0005829;GO:0016020;GO:0016604;GO:0016607;GO:0030529;GO:0031982;GO:0031988;GO:0032991;GO:0043226;GO:0043227;GO:0043229;GO:0043230;GO:0043231;GO:0043234;GO:0044421;GO:0044422;GO:0044424;GO:0044428;GO:0044444;GO:0044446;GO:0044451;GO:0044464;GO:0065010;GO:0070062;GO:0071013	ko03013;ko03015;ko03040	26887.9	0.000105502	6.8494e-05	6.62397e-05	6.97196e-05	6.78046e-05	6.24031e-05	6.3255e-05	6.69146e-05	5.79772e-05	5.68179e-05	6.77564e-05	7.65553e-05	5.73376e-05	7.14612e-05	8.24773e-05	6.32772e-05
Q9UHK6;Q9UHK6-5	AMACR	Alpha-methylacyl-CoA racemase;Isoform 4 of Alpha-methylacyl-CoA racemase	AMACR_HUMAN	bile acid biosynthetic process;bile acid metabolic process;biosynthetic process;carboxylic acid biosynthetic process;carboxylic acid catabolic process;carboxylic acid metabolic process;catabolic process;cellular biosynthetic process;cellular catabolic process;cellular ketone metabolic process;cellular lipid catabolic process;cellular lipid metabolic process;cellular metabolic process;cellular pro…	alpha-methylacyl-CoA racemase activity;binding;catalytic activity;isomerase activity;protein binding;racemase and epimerase activity;receptor binding	cell part;cytoplasm;cytoplasmic part;intracellular membrane-bounded organelle;intracellular organelle;intracellular organelle lumen;intracellular organelle part;intracellular part;membrane-bounded organelle;membrane-enclosed lumen;microbody;microbody lumen;microbody part;mitochondrion;organelle;organelle lumen;organelle part;peroxisomal matrix;peroxisomal part;peroxisome	Peroxisome;Primary bile acid biosynthesis	GO:0006082;GO:0006629;GO:0006631;GO:0006635;GO:0006694;GO:0006699;GO:0008152;GO:0008202;GO:0008206;GO:0008610;GO:0009056;GO:0009058;GO:0009062;GO:0009987;GO:0016042;GO:0016053;GO:0016054;GO:0019395;GO:0019752;GO:0030258;GO:0032787;GO:0033540;GO:0034440;GO:0042180;GO:0043436;GO:0044237;GO:0044238;GO:0044242;GO:0044248;GO:0044249;GO:0044255;GO:0044281;GO:0044282;GO:0044283;GO:0046394;GO:0046395;GO:…	GO:0003824;GO:0005102;GO:0005488;GO:0005515;GO:0008111;GO:0016853;GO:0016854	GO:0005737;GO:0005739;GO:0005777;GO:0005782;GO:0031907;GO:0031974;GO:0042579;GO:0043226;GO:0043227;GO:0043229;GO:0043231;GO:0043233;GO:0044422;GO:0044424;GO:0044438;GO:0044439;GO:0044444;GO:0044446;GO:0044464;GO:0070013	ko00120;ko04146	42386.7	1.61135e-07	7.25377e-07	4.16116e-07	2.32169e-07	9.21025e-08	8.77176e-07	9.9502e-08	1.465e-06	3.59571e-07	6.95969e-07	4.17726e-07	8.0648e-07	3.38281e-07	3.62128e-07	5.39968e-07	1.34323e-07
P02760	AMBP	Protein AMBP	AMBP_HUMAN	biological adhesion;biological regulation;catabolic process;cell adhesion;cellular catabolic process;cellular component organization;cellular component organization or biogenesis;cellular macromolecule metabolic process;cellular membrane organization;cellular metabolic process;cellular nitrogen compound catabolic process;cellular nitrogen compound metabolic process;cellular process;cellular prote…	binding;calcium channel inhibitor activity;calcium channel regulator activity;calcium oxalate binding;cation binding;channel inhibitor activity;channel regulator activity;endopeptidase inhibitor activity;endopeptidase regulator activity;enzyme inhibitor activity;enzyme regulator activity;heme binding;identical protein binding;IgA binding;immunoglobulin binding;ion binding;ion channel inhibitor ac…	blood microparticle;cell part;cell surface;extracellular membrane-bounded organelle;extracellular organelle;extracellular region;extracellular region part;extracellular space;extracellular vesicular exosome;intracellular membrane-bounded organelle;intracellular organelle;intracellular part;membrane;membrane-bounded organelle;membrane-bounded vesicle;organelle;plasma membrane;vesicle		GO:0002682;GO:0002683;GO:0006464;GO:0006778;GO:0006787;GO:0006807;GO:0006810;GO:0006897;GO:0006898;GO:0007155;GO:0007565;GO:0008152;GO:0009056;GO:0009057;GO:0009966;GO:0009968;GO:0009987;GO:0010324;GO:0010466;GO:0010627;GO:0010646;GO:0010648;GO:0010741;GO:0010951;GO:0016032;GO:0016043;GO:0016044;GO:0016192;GO:0018298;GO:0019222;GO:0019538;GO:0022414;GO:0022610;GO:0023051;GO:0023057;GO:0030163;GO:…	GO:0004857;GO:0004866;GO:0004867;GO:0005246;GO:0005488;GO:0005506;GO:0005515;GO:0008200;GO:0016247;GO:0016248;GO:0019855;GO:0019862;GO:0019865;GO:0020037;GO:0030234;GO:0030414;GO:0032403;GO:0042802;GO:0042803;GO:0043167;GO:0043169;GO:0046872;GO:0046904;GO:0046906;GO:0046914;GO:0046983;GO:0061134;GO:0061135	GO:0005576;GO:0005615;GO:0005886;GO:0009986;GO:0016020;GO:0031982;GO:0031988;GO:0043226;GO:0043227;GO:0043229;GO:0043230;GO:0043231;GO:0044421;GO:0044424;GO:0044464;GO:0065010;GO:0070062;GO:0072562		38999.5	4.08529e-08	5.33484e-08	3.81744e-07	1.05449e-07	1.57328e-07	6.93012e-07	4.57765e-07	1.63806e-07	5.40081e-08	9.61809e-07	3.11146e-07	1.23112e-07	1.56074e-06	1.33759e-07	4.35383e-08	1.71571e-07
Q9Y303	AMDHD2	N-acetylglucosamine-6-phosphate deacetylase	NAGA_HUMAN	alcohol catabolic process;alcohol metabolic process;amino sugar catabolic process;amino sugar metabolic process;carbohydrate catabolic process;carbohydrate metabolic process;carboxylic acid metabolic process;catabolic process;cellular carbohydrate catabolic process;cellular carbohydrate metabolic process;cellular ketone metabolic process;cellular metabolic process;cellular process;glucosamine met…	binding;catalytic activity;cation binding;deacetylase activity;hydrolase activity;hydrolase activity, acting on carbon-nitrogen (but not peptide) bonds;hydrolase activity, acting on carbon-nitrogen (but not peptide) bonds, in linear amides;ion binding;metal ion binding;N-acetylglucosamine-6-phosphate deacetylase activity	cell part;intracellular membrane-bounded organelle;intracellular organelle;intracellular part;membrane-bounded organelle;nucleus;organelle	Amino sugar and nucleotide sugar metabolism	GO:0005975;GO:0005996;GO:0006040;GO:0006041;GO:0006044;GO:0006054;GO:0006066;GO:0006082;GO:0008152;GO:0009056;GO:0009987;GO:0016052;GO:0019262;GO:0019752;GO:0042180;GO:0043436;GO:0044237;GO:0044238;GO:0044262;GO:0044275;GO:0044281;GO:0044282;GO:0046164;GO:0046348;GO:0046365	GO:0003824;GO:0005488;GO:0008448;GO:0016787;GO:0016810;GO:0016811;GO:0019213;GO:0043167;GO:0043169;GO:0046872	GO:0005634;GO:0043226;GO:0043227;GO:0043229;GO:0043231;GO:0044424;GO:0044464	ko00520	43747.9	1.71964e-06	1.78655e-06	2.70292e-06	2.81932e-06	1.80478e-06	2.63449e-06	1.83975e-06	1.35529e-06	2.14822e-07	1.77371e-06	2.71866e-06	3.41987e-06	3.59763e-06	2.54415e-06	1.73645e-06	2.83564e-06
Q01433	AMPD2	AMP deaminase 2	AMPD2_HUMAN	biological regulation;biosynthetic process;cellular aromatic compound metabolic process;cellular biosynthetic process;cellular metabolic compound salvage;cellular metabolic process;cellular nitrogen compound biosynthetic process;cellular nitrogen compound metabolic process;cellular process;cyclic nucleotide metabolic process;cyclic purine nucleotide metabolic process;energy homeostasis;heterocycl…	AMP deaminase activity;binding;catalytic activity;cation binding;deaminase activity;hydrolase activity;hydrolase activity, acting on carbon-nitrogen (but not peptide) bonds;hydrolase activity, acting on carbon-nitrogen (but not peptide) bonds, in cyclic amidines;ion binding;metal ion binding	cell part;cytoplasmic part;cytosol;intracellular part	Purine metabolism	GO:0006139;GO:0006144;GO:0006163;GO:0006164;GO:0006188;GO:0006725;GO:0006753;GO:0006807;GO:0008152;GO:0009058;GO:0009112;GO:0009117;GO:0009123;GO:0009124;GO:0009126;GO:0009127;GO:0009150;GO:0009152;GO:0009156;GO:0009161;GO:0009165;GO:0009167;GO:0009168;GO:0009187;GO:0009259;GO:0009260;GO:0009987;GO:0018130;GO:0032261;GO:0032264;GO:0032501;GO:0034641;GO:0034654;GO:0042592;GO:0043094;GO:0043101;GO:…	GO:0003824;GO:0003876;GO:0005488;GO:0016787;GO:0016810;GO:0016814;GO:0019239;GO:0043167;GO:0043169;GO:0046872	GO:0005829;GO:0044424;GO:0044444;GO:0044464	ko00230	100688	3.59102e-05	3.08322e-05	3.9597e-05	4.18311e-05	4.16019e-05	4.36127e-05	2.80684e-05	3.5524e-05	2.64248e-05	3.18556e-05	4.15592e-05	4.72818e-05	3.74651e-05	5.07947e-05	3.96695e-05	3.25747e-05
Q01432;Q01432-4;Q01432-5	AMPD3	AMP deaminase 3;Isoform 2 of AMP deaminase 3;Isoform 3 of AMP deaminase 3	AMPD3_HUMAN	ADP metabolic process;AMP catabolic process;AMP metabolic process;ATP metabolic process;biological regulation;biosynthetic process;catabolic process;cellular aromatic compound metabolic process;cellular biosynthetic process;cellular catabolic process;cellular metabolic compound salvage;cellular metabolic process;cellular nitrogen compound biosynthetic process;cellular nitrogen compound catabolic …	AMP deaminase activity;binding;catalytic activity;cation binding;deaminase activity;hydrolase activity;hydrolase activity, acting on carbon-nitrogen (but not peptide) bonds;hydrolase activity, acting on carbon-nitrogen (but not peptide) bonds, in cyclic amidines;ion binding;metal ion binding	cell part;cytoplasmic part;cytosol;intracellular part	Purine metabolism	GO:0006139;GO:0006144;GO:0006163;GO:0006164;GO:0006188;GO:0006195;GO:0006196;GO:0006725;GO:0006753;GO:0006807;GO:0008152;GO:0009056;GO:0009058;GO:0009112;GO:0009117;GO:0009123;GO:0009124;GO:0009125;GO:0009126;GO:0009127;GO:0009128;GO:0009132;GO:0009135;GO:0009141;GO:0009144;GO:0009150;GO:0009152;GO:0009154;GO:0009156;GO:0009158;GO:0009161;GO:0009165;GO:0009166;GO:0009167;GO:0009168;GO:0009169;GO:…	GO:0003824;GO:0003876;GO:0005488;GO:0016787;GO:0016810;GO:0016814;GO:0019239;GO:0043167;GO:0043169;GO:0046872	GO:0005829;GO:0044424;GO:0044444;GO:0044464	ko00230	88812.3	0.000200035	0.000163184	0.000214116	0.000196831	0.000204596	0.000232519	0.000183909	0.000177068	0.00017806	0.00016337	0.000123568	0.000247118	0.000110474	0.000235247	0.000181684	0.000185408
Q9H1A4	ANAPC1	Anaphase-promoting complex subunit 1	APC1_HUMAN	anaphase-promoting complex-dependent proteasomal ubiquitin-dependent protein catabolic process;biological regulation;catabolic process;cell cycle;cell cycle checkpoint;cell cycle phase;cell cycle process;cell division;cellular catabolic process;cellular component organization;cellular component organization at cellular level;cellular component organization or biogenesis;cellular component organiz…		anaphase-promoting complex;cell part;cullin-RING ubiquitin ligase complex;cytoplasmic part;cytosol;intracellular organelle part;intracellular part;macromolecular complex;nuclear part;nuclear ubiquitin ligase complex;nucleoplasm;organelle part;protein complex;ubiquitin ligase complex	Cell cycle;Cell cycle - yeast;Meiosis - yeast;Oocyte meiosis;Progesterone-mediated oocyte maturation;Ubiquitin mediated proteolysis	GO:0000075;GO:0000209;GO:0000278;GO:0000280;GO:0006464;GO:0006508;GO:0006511;GO:0006996;GO:0007049;GO:0007067;GO:0007088;GO:0007093;GO:0007094;GO:0007346;GO:0008152;GO:0009056;GO:0009057;GO:0009892;GO:0009893;GO:0009987;GO:0010498;GO:0010564;GO:0010604;GO:0010605;GO:0010639;GO:0010948;GO:0016043;GO:0016567;GO:0019222;GO:0019538;GO:0019941;GO:0022402;GO:0022403;GO:0030071;GO:0031145;GO:0031323;GO:…		GO:0000151;GO:0000152;GO:0005654;GO:0005680;GO:0005829;GO:0031461;GO:0032991;GO:0043234;GO:0044422;GO:0044424;GO:0044428;GO:0044444;GO:0044446;GO:0044464	ko04110;ko04111;ko04113;ko04114;ko04120;ko04914	216500	1.4004e-07	1.70532e-07	1.31641e-07	1.36859e-07	1.70067e-07	1.59603e-07	2.00491e-07	1.39436e-07	1.27385e-07	1.49314e-07	1.98594e-07	4.21223e-08	NaN	9.95395e-08	1.07089e-07	8.48693e-08
Q9UJX5;Q9UJX5-2;Q9UJX5-3	ANAPC4	Anaphase-promoting complex subunit 4;Isoform 2 of Anaphase-promoting complex subunit 4;Isoform 3 of Anaphase-promoting complex subunit 4	APC4_HUMAN	anaphase-promoting complex-dependent proteasomal ubiquitin-dependent protein catabolic process;biological regulation;catabolic process;cell cycle;cell cycle checkpoint;cell cycle phase;cell cycle process;cell division;cellular catabolic process;cellular component organization;cellular component organization at cellular level;cellular component organization or biogenesis;cellular component organiz…	acid-amino acid ligase activity;binding;catalytic activity;enzyme binding;ligase activity;ligase activity, forming carbon-nitrogen bonds;phosphatase binding;protein binding;protein phosphatase binding;small conjugating protein ligase activity;ubiquitin-protein ligase activity	anaphase-promoting complex;cell part;cullin-RING ubiquitin ligase complex;cytoplasmic part;cytosol;intracellular membrane-bounded organelle;intracellular organelle;intracellular organelle part;intracellular part;macromolecular complex;membrane-bounded organelle;nuclear part;nuclear ubiquitin ligase complex;nucleoplasm;nucleus;organelle;organelle part;protein complex;ubiquitin ligase complex	Cell cycle;Cell cycle - yeast;Meiosis - yeast;Oocyte meiosis;Progesterone-mediated oocyte maturation;Ubiquitin mediated proteolysis	GO:0000075;GO:0000209;GO:0000278;GO:0000280;GO:0006464;GO:0006508;GO:0006511;GO:0006996;GO:0007049;GO:0007067;GO:0007088;GO:0007093;GO:0007094;GO:0007346;GO:0008152;GO:0009056;GO:0009057;GO:0009892;GO:0009893;GO:0009987;GO:0010498;GO:0010564;GO:0010604;GO:0010605;GO:0010639;GO:0010948;GO:0016043;GO:0016567;GO:0019222;GO:0019538;GO:0019941;GO:0022402;GO:0022403;GO:0030071;GO:0031145;GO:0031323;GO:…	GO:0003824;GO:0004842;GO:0005488;GO:0005515;GO:0016874;GO:0016879;GO:0016881;GO:0019787;GO:0019899;GO:0019902;GO:0019903	GO:0000151;GO:0000152;GO:0005634;GO:0005654;GO:0005680;GO:0005829;GO:0031461;GO:0032991;GO:0043226;GO:0043227;GO:0043229;GO:0043231;GO:0043234;GO:0044422;GO:0044424;GO:0044428;GO:0044444;GO:0044446;GO:0044464	ko04110;ko04111;ko04113;ko04114;ko04120;ko04914	92116.4	5.08502e-08	7.66745e-08	9.60253e-08	4.53314e-08	7.04289e-08	6.31736e-08	1.57868e-07	7.72175e-08	9.84677e-08	4.3787e-08	9.06499e-08	5.56755e-08	7.44141e-08	5.5695e-08	6.34966e-08	9.24372e-08
Q9P2R3;Q9P2R3-4	ANKFY1	Rabankyrin-5;Isoform 4 of Rabankyrin-5	ANFY1_HUMAN	biological regulation;cellular component organization;cellular component organization at cellular level;cellular component organization or biogenesis;cellular component organization or biogenesis at cellular level;cellular localization;cellular membrane fusion;cellular membrane organization;cellular process;endocytosis;endosomal vesicle fusion;endosome localization;endosome transport;establishmen…	binding;cation binding;enzyme binding;GTPase binding;ion binding;metal ion binding;protein binding;Rab GTPase binding;Ras GTPase binding;small GTPase binding	cell part;cytoplasmic part;early endosome;endosomal part;endosome;endosome membrane;extracellular membrane-bounded organelle;extracellular organelle;extracellular region part;extracellular vesicular exosome;intracellular membrane-bounded organelle;intracellular organelle;intracellular organelle part;intracellular part;lysosomal membrane;macropinosome;membrane;membrane-bounded organelle;membrane-b…		GO:0006810;GO:0006892;GO:0006897;GO:0006906;GO:0006944;GO:0006996;GO:0007034;GO:0007041;GO:0009987;GO:0010324;GO:0016043;GO:0016044;GO:0016050;GO:0016192;GO:0016197;GO:0030100;GO:0032439;GO:0032879;GO:0034058;GO:0042147;GO:0045807;GO:0046907;GO:0048193;GO:0048284;GO:0048518;GO:0048522;GO:0048548;GO:0048549;GO:0050789;GO:0050794;GO:0051049;GO:0051050;GO:0051128;GO:0051130;GO:0051179;GO:0051234;GO:…	GO:0005488;GO:0005515;GO:0017016;GO:0017137;GO:0019899;GO:0031267;GO:0043167;GO:0043169;GO:0046872;GO:0051020	GO:0005765;GO:0005768;GO:0005769;GO:0005774;GO:0010008;GO:0016020;GO:0031090;GO:0031982;GO:0031988;GO:0043226;GO:0043227;GO:0043229;GO:0043230;GO:0043231;GO:0044352;GO:0044354;GO:0044421;GO:0044422;GO:0044424;GO:0044437;GO:0044440;GO:0044444;GO:0044446;GO:0044464;GO:0065010;GO:0070062		128399	1.7095e-05	1.75832e-05	1.83444e-05	1.76271e-05	1.81428e-05	1.99482e-05	1.53918e-05	1.34172e-05	1.45048e-05	1.44007e-05	2.37093e-05	2.29572e-05	2.70648e-05	2.20767e-05	1.58873e-05	2.55419e-05
Q8IWZ3;Q8IWZ3-4;Q8IWZ3-6	ANKHD1	Ankyrin repeat and KH domain-containing protein 1;Isoform 4 of Ankyrin repeat and KH domain-containing protein 1;Isoform 6 of Ankyrin repeat and KH domain-containing protein 1	ANKH1_HUMAN			cell part;cytoplasm;intracellular part				GO:0005737;GO:0044424;GO:0044464		269458	4.19093e-07	5.21161e-07	6.9612e-07	4.44193e-07	5.2699e-07	7.08783e-07	7.96128e-07	3.89582e-07	6.4684e-07	3.72197e-07	6.67155e-07	4.64647e-07	5.11034e-07	4.31224e-07	4.74154e-07	2.43474e-07
Q8IZ07	ANKRD13A	Ankyrin repeat domain-containing protein 13A	AN13A_HUMAN			cell part;cytoplasmic part;endosome;intracellular membrane-bounded organelle;intracellular organelle;intracellular part;late endosome;membrane;membrane-bounded organelle;organelle;plasma membrane				GO:0005768;GO:0005770;GO:0005886;GO:0016020;GO:0043226;GO:0043227;GO:0043229;GO:0043231;GO:0044424;GO:0044444;GO:0044464		67619.1	2.74287e-05	3.51087e-05	4.37472e-05	4.73303e-05	6.14613e-05	5.5167e-05	4.10623e-05	4.1133e-05	4.44352e-05	4.29738e-05	5.53724e-05	3.12315e-05	2.85462e-05	3.11738e-05	3.12584e-05	3.16297e-05
Q6ZTN6;Q6ZTN6-3	ANKRD13D	Ankyrin repeat domain-containing protein 13D;Isoform 3 of Ankyrin repeat domain-containing protein 13D	AN13D_HUMAN			cell part;cytoplasmic part;endosome;intracellular membrane-bounded organelle;intracellular organelle;intracellular part;late endosome;membrane;membrane-bounded organelle;organelle;plasma membrane				GO:0005768;GO:0005770;GO:0005886;GO:0016020;GO:0043226;GO:0043227;GO:0043229;GO:0043231;GO:0044424;GO:0044444;GO:0044464		58476	4.12984e-06	4.45693e-06	5.94346e-06	3.18517e-05	5.20242e-06	6.01392e-06	5.8822e-06	3.51621e-06	5.90406e-06	5.91573e-05	2.8145e-05	2.59197e-05	6.92938e-06	6.31107e-06	1.00272e-05	5.91806e-06
Q5VYY1	ANKRD22	Ankyrin repeat domain-containing protein 22	ANR22_HUMAN									21848.6	1.83887e-05	1.59108e-05	1.56388e-05	1.37755e-05	1.52526e-05	2.10813e-05	1.91162e-05	2.41917e-05	1.86527e-05	2.29768e-05	1.93124e-05	1.71636e-05	1.46631e-05	1.72938e-05	2.57223e-05	1.56423e-05
Q96NW4	ANKRD27	Ankyrin repeat domain-containing protein 27	ANR27_HUMAN	biological regulation;cellular process;early endosome to late endosome transport;endosome transport;establishment of localization;establishment of localization in cell;establishment of protein localization;intracellular transport;negative regulation of biological process;negative regulation of cellular component organization;negative regulation of cellular process;negative regulation of organelle…	binding;enzyme activator activity;enzyme binding;enzyme regulator activity;GTPase activator activity;GTPase binding;GTPase regulator activity;guanyl-nucleotide exchange factor activity;nucleoside-triphosphatase regulator activity;protein binding;Rab GTPase binding;Ras GTPase binding;small GTPase binding	cell part;cytoplasm;cytoplasmic membrane-bounded vesicle;cytoplasmic part;cytoplasmic vesicle;cytoplasmic vesicle membrane;cytoplasmic vesicle part;early endosome;endosome;intracellular membrane-bounded organelle;intracellular organelle;intracellular organelle part;intracellular part;late endosome;lysosome;lytic vacuole;melanosome;membrane;membrane-bounded organelle;membrane-bounded vesicle;organ…		GO:0006140;GO:0006810;GO:0009894;GO:0009987;GO:0010639;GO:0015031;GO:0016192;GO:0016197;GO:0019219;GO:0019222;GO:0030811;GO:0031323;GO:0031329;GO:0031333;GO:0031338;GO:0031339;GO:0032879;GO:0033043;GO:0033121;GO:0033124;GO:0035542;GO:0035544;GO:0043085;GO:0043087;GO:0043254;GO:0043547;GO:0044087;GO:0044093;GO:0045022;GO:0045184;GO:0046907;GO:0048519;GO:0048523;GO:0050789;GO:0050790;GO:0050794;GO:…	GO:0005085;GO:0005096;GO:0005488;GO:0005515;GO:0008047;GO:0017016;GO:0017137;GO:0019899;GO:0030234;GO:0030695;GO:0031267;GO:0051020;GO:0060589	GO:0000323;GO:0005737;GO:0005764;GO:0005768;GO:0005769;GO:0005770;GO:0005773;GO:0005886;GO:0012506;GO:0016020;GO:0016023;GO:0030659;GO:0031090;GO:0031410;GO:0031982;GO:0031988;GO:0042470;GO:0043226;GO:0043227;GO:0043229;GO:0043231;GO:0044422;GO:0044424;GO:0044433;GO:0044444;GO:0044446;GO:0044464;GO:0048770		116984	2.46586e-07	1.48569e-07	1.85279e-07	1.3209e-07	NaN	NaN	NaN	NaN	1.44413e-07	NaN	1.14141e-07	NaN	NaN	1.02569e-07	2.03102e-07	NaN
O15084;O15084-1;O15084-2;O15084-4	ANKRD28	Serine/threonine-protein phosphatase 6 regulatory ankyrin repeat subunit A;Isoform 3 of Serine/threonine-protein phosphatase 6 regulatory ankyrin repeat subunit A;Isoform 2 of Serine/threonine-protein phosphatase 6 regulatory ankyrin repeat subunit A;Isoform 4 of Serine/threonine-protein phosphatase 6 regulatory ankyrin repeat subunit A	ANR28_HUMAN			cell part;intracellular organelle part;intracellular part;nuclear part;nucleoplasm;organelle part				GO:0005654;GO:0044422;GO:0044424;GO:0044428;GO:0044446;GO:0044464		112966	5.93568e-07	2.39541e-07	4.76005e-07	3.85373e-07	4.49588e-07	5.94039e-07	4.13246e-07	3.65441e-07	5.97007e-07	3.96003e-07	6.75323e-07	5.42571e-07	7.17872e-07	6.30132e-07	5.98592e-07	8.11837e-07
Q8N8A2	ANKRD44	Serine/threonine-protein phosphatase 6 regulatory ankyrin repeat subunit B	ANR44_HUMAN									107603	4.3636e-05	4.9681e-05	6.42749e-05	5.57648e-05	4.91701e-05	5.19307e-05	5.67973e-05	4.36716e-05	4.17021e-05	4.59285e-05	6.33519e-05	6.39334e-05	6.27013e-05	6.23099e-05	5.21806e-05	5.85433e-05
Q92625	ANKS1A	Ankyrin repeat and SAM domain-containing protein 1A	ANS1A_HUMAN	biological regulation;cell maturation;cell migration;cell motility;cell surface receptor linked signaling pathway;cellular component movement;cellular developmental process;cellular process;cellular response to stimulus;developmental maturation;developmental process;enzyme linked receptor protein signaling pathway;ephrin receptor signaling pathway;locomotion;neuron maturation;neuron remodeling;re…		cell part;cell projection;cytoplasm;intracellular organelle part;intracellular part;neuron projection;nuclear part;nucleoplasm;organelle part		GO:0006928;GO:0006929;GO:0007165;GO:0007166;GO:0007167;GO:0007169;GO:0009987;GO:0016322;GO:0016477;GO:0021700;GO:0032502;GO:0040011;GO:0042551;GO:0048013;GO:0048469;GO:0048869;GO:0048870;GO:0050789;GO:0050794;GO:0050896;GO:0051716;GO:0065007		GO:0005654;GO:0005737;GO:0042995;GO:0043005;GO:0044422;GO:0044424;GO:0044428;GO:0044446;GO:0044464		123108	9.14959e-07	6.23209e-07	1.62258e-06	1.07941e-06	9.05016e-07	9.62501e-07	1.51066e-06	7.648e-07	8.52584e-07	9.64042e-07	1.43704e-06	1.11887e-06	2.03705e-06	1.32335e-06	1.10937e-06	1.69982e-06
Q9NW15	ANO10	Anoctamin-10	ANO10_HUMAN	anion transport;cation transport;cellular process;chloride transport;establishment of localization;inorganic anion transport;ion transmembrane transport;ion transport;transmembrane transport;transport	anion channel activity;anion transmembrane transporter activity;calcium activated cation channel activity;cation channel activity;cation transmembrane transporter activity;channel activity;chloride channel activity;gated channel activity;intracellular calcium activated chloride channel activity;ion channel activity;ion gated channel activity;ion transmembrane transporter activity;passive transmem…	cell part;integral to membrane;intracellular;intrinsic to membrane;membrane;membrane part;plasma membrane		GO:0006810;GO:0006811;GO:0006812;GO:0006820;GO:0006821;GO:0009987;GO:0015698;GO:0034220;GO:0051234;GO:0055085	GO:0005215;GO:0005216;GO:0005227;GO:0005229;GO:0005253;GO:0005254;GO:0005261;GO:0008324;GO:0008509;GO:0015075;GO:0015267;GO:0022803;GO:0022836;GO:0022838;GO:0022839;GO:0022857;GO:0022891;GO:0022892	GO:0005622;GO:0005886;GO:0016020;GO:0016021;GO:0031224;GO:0044425;GO:0044464		76329.4	2.78086e-05	2.63101e-05	2.27915e-05	2.06486e-05	2.53211e-05	2.23991e-05	2.99734e-05	2.92458e-05	3.08878e-05	2.90518e-05	2.42737e-05	2.60601e-05	1.97007e-05	2.45441e-05	2.83749e-05	2.52955e-05
Q4KMQ2;Q4KMQ2-2;Q4KMQ2-3	ANO6	Anoctamin-6;Isoform 2 of Anoctamin-6;Isoform 3 of Anoctamin-6	ANO6_HUMAN	activation of blood coagulation via clotting cascade;anatomical structure development;anion transport;biological regulation;biomineral tissue development;blood coagulation;bone mineralization;bone mineralization involved in bone maturation;cation transport;cell chemotaxis;cell migration;cell motility;cellular component movement;cellular component organization;cellular component organization or bi…	anion channel activity;anion transmembrane transporter activity;calcium activated cation channel activity;cation channel activity;cation transmembrane transporter activity;channel activity;chloride channel activity;gated channel activity;intracellular calcium activated chloride channel activity;ion channel activity;ion gated channel activity;ion transmembrane transporter activity;lipid transporte…	cell part;cell surface;chloride channel complex;extracellular membrane-bounded organelle;extracellular organelle;extracellular region part;extracellular vesicular exosome;intracellular;ion channel complex;macromolecular complex;membrane;membrane part;membrane-bounded organelle;membrane-bounded vesicle;organelle;plasma membrane;protein complex;vesicle		GO:0002376;GO:0002407;GO:0002543;GO:0006810;GO:0006811;GO:0006812;GO:0006820;GO:0006821;GO:0006928;GO:0006935;GO:0007009;GO:0007596;GO:0007599;GO:0009605;GO:0009888;GO:0009987;GO:0010941;GO:0010942;GO:0015698;GO:0016043;GO:0016044;GO:0016477;GO:0017121;GO:0030193;GO:0030194;GO:0030282;GO:0030595;GO:0031214;GO:0032101;GO:0032501;GO:0032502;GO:0034220;GO:0035630;GO:0040011;GO:0042221;GO:0042330;GO:…	GO:0005215;GO:0005216;GO:0005227;GO:0005229;GO:0005244;GO:0005247;GO:0005253;GO:0005254;GO:0005261;GO:0005319;GO:0005548;GO:0008308;GO:0008324;GO:0008509;GO:0015075;GO:0015267;GO:0017128;GO:0022803;GO:0022832;GO:0022836;GO:0022838;GO:0022839;GO:0022857;GO:0022891;GO:0022892	GO:0005622;GO:0005886;GO:0009986;GO:0016020;GO:0031982;GO:0031988;GO:0032991;GO:0034702;GO:0034707;GO:0043226;GO:0043227;GO:0043230;GO:0043234;GO:0044421;GO:0044425;GO:0044464;GO:0065010;GO:0070062		106165	1.156e-05	9.3562e-06	1.03684e-05	1.1462e-05	1.31565e-05	1.11045e-05	1.13305e-05	1.10103e-05	1.03944e-05	1.42391e-05	9.19595e-06	1.23146e-05	9.33204e-06	1.04778e-05	1.40517e-05	7.34998e-06
P39687	ANP32A	Acidic leucine-rich nuclear phosphoprotein 32 family member A	AN32A_HUMAN	biological regulation;biosynthetic process;cellular biosynthetic process;cellular macromolecule biosynthetic process;cellular macromolecule metabolic process;cellular metabolic process;cellular nitrogen compound metabolic process;cellular process;cellular response to stimulus;establishment of localization;establishment of localization in cell;gene expression;intracellular signal transduction;intr…		cell part;cytoplasm;cytoplasmic part;endoplasmic reticulum;intracellular membrane-bounded organelle;intracellular organelle;intracellular organelle part;intracellular part;membrane-bounded organelle;nuclear part;nucleoplasm;nucleus;organelle;organelle part;perinuclear region of cytoplasm		GO:0006139;GO:0006351;GO:0006355;GO:0006807;GO:0006810;GO:0006913;GO:0007165;GO:0008152;GO:0009058;GO:0009059;GO:0009889;GO:0009987;GO:0010467;GO:0010468;GO:0010556;GO:0016070;GO:0019219;GO:0019222;GO:0031323;GO:0031326;GO:0032774;GO:0034641;GO:0034645;GO:0035556;GO:0043170;GO:0044237;GO:0044238;GO:0044249;GO:0044260;GO:0046907;GO:0050789;GO:0050794;GO:0050896;GO:0051169;GO:0051171;GO:0051234;GO:…		GO:0005634;GO:0005654;GO:0005737;GO:0005783;GO:0043226;GO:0043227;GO:0043229;GO:0043231;GO:0044422;GO:0044424;GO:0044428;GO:0044444;GO:0044446;GO:0044464;GO:0048471		28585.4	0.000240201	0.000221989	0.000260957	0.000275266	0.000270959	0.00028634	0.000247314	0.000216755	0.000236889	0.000261651	0.000266353	0.000308317	0.000291132	0.000326486	0.000302693	0.000281856
Q92688;Q92688-2	ANP32B	Acidic leucine-rich nuclear phosphoprotein 32 family member B;Isoform 2 of Acidic leucine-rich nuclear phosphoprotein 32 family member B	AN32B_HUMAN	activation of caspase activity;anatomical structure development;biological regulation;cellular component assembly;cellular component assembly at cellular level;cellular component organization;cellular component organization at cellular level;cellular component organization or biogenesis;cellular component organization or biogenesis at cellular level;cellular macromolecular complex assembly;cellul…	binding;enzyme binding;histone binding;protein binding;RNA polymerase binding	cell part;cytoplasm;extracellular membrane-bounded organelle;extracellular organelle;extracellular region part;extracellular vesicular exosome;intracellular membrane-bounded organelle;intracellular organelle;intracellular part;membrane-bounded organelle;membrane-bounded vesicle;nucleus;organelle;vesicle		GO:0001944;GO:0006325;GO:0006334;GO:0006919;GO:0006996;GO:0009987;GO:0010952;GO:0016043;GO:0019222;GO:0021591;GO:0022607;GO:0032386;GO:0032388;GO:0032502;GO:0032879;GO:0032880;GO:0033157;GO:0034621;GO:0034622;GO:0034728;GO:0043085;GO:0043280;GO:0043281;GO:0043933;GO:0044093;GO:0045595;GO:0045596;GO:0046822;GO:0046824;GO:0046825;GO:0046827;GO:0048518;GO:0048519;GO:0048523;GO:0048731;GO:0048839;GO:…	GO:0005488;GO:0005515;GO:0019899;GO:0042393;GO:0070063	GO:0005634;GO:0005737;GO:0031982;GO:0031988;GO:0043226;GO:0043227;GO:0043229;GO:0043230;GO:0043231;GO:0044421;GO:0044424;GO:0044464;GO:0065010;GO:0070062		28787.7	6.19314e-05	5.98399e-05	6.86705e-05	7.41952e-05	7.30668e-05	6.81564e-05	6.73639e-05	6.24196e-05	6.60311e-05	6.24423e-05	8.74623e-05	7.15217e-05	7.357e-05	7.77601e-05	6.9061e-05	6.88203e-05
Q9BTT0	ANP32E	Acidic leucine-rich nuclear phosphoprotein 32 family member E	AN32E_HUMAN	ATP-dependent chromatin remodeling;cellular component organization;cellular component organization at cellular level;cellular component organization or biogenesis;cellular component organization or biogenesis at cellular level;cellular macromolecular complex subunit organization;cellular process;chromatin modification;chromatin organization;chromatin remodeling;chromosome organization;histone exc…	binding;enzyme inhibitor activity;enzyme regulator activity;histone binding;phosphatase inhibitor activity;phosphatase regulator activity;protein binding	cell part;chromatin remodeling complex;chromosomal part;cytoplasmic membrane-bounded vesicle;cytoplasmic part;cytoplasmic vesicle;intracellular membrane-bounded organelle;intracellular organelle;intracellular organelle part;intracellular part;macromolecular complex;membrane-bounded organelle;membrane-bounded vesicle;nuclear chromosome part;nuclear part;nucleus;organelle;organelle part;protein com…		GO:0006325;GO:0006338;GO:0006996;GO:0009987;GO:0016043;GO:0016568;GO:0034621;GO:0034728;GO:0043044;GO:0043486;GO:0043933;GO:0051276;GO:0071840;GO:0071841;GO:0071842	GO:0004857;GO:0005488;GO:0005515;GO:0019208;GO:0019212;GO:0030234;GO:0042393	GO:0000812;GO:0005634;GO:0016023;GO:0016585;GO:0031410;GO:0031982;GO:0031988;GO:0032991;GO:0043226;GO:0043227;GO:0043229;GO:0043231;GO:0043234;GO:0044422;GO:0044424;GO:0044427;GO:0044428;GO:0044444;GO:0044446;GO:0044454;GO:0044464		30692.5	9.61325e-05	9.89361e-05	0.00011485	9.63125e-05	0.000106974	0.00010716	0.000119085	9.14814e-05	0.00010436	9.87201e-05	0.000130703	0.000132219	0.000138042	0.000137887	0.000123112	0.00013041
P15144	ANPEP	Aminopeptidase N	AMPN_HUMAN	anatomical structure formation involved in morphogenesis;angiogenesis;angiotensin maturation;biological regulation;cell differentiation;cellular developmental process;cellular macromolecule metabolic process;cellular metabolic process;cellular process;cellular protein metabolic process;developmental process;hormone metabolic process;macromolecule metabolic process;metabolic process;peptide hormon…	aminopeptidase activity;binding;catalytic activity;cation binding;exopeptidase activity;hydrolase activity;ion binding;metal ion binding;metallopeptidase activity;peptidase activity;peptidase activity, acting on L-amino acid peptides;receptor activity;transition metal ion binding;viral receptor activity;zinc ion binding	cell part;cytoplasmic part;cytosol;endoplasmic reticulum-Golgi intermediate compartment;external side of plasma membrane;extracellular membrane-bounded organelle;extracellular organelle;extracellular region part;extracellular space;extracellular vesicular exosome;integral to membrane;integral to plasma membrane;intracellular membrane-bounded organelle;intracellular organelle;intracellular organel…	Glutathione metabolism;Hematopoietic cell lineage;Renin-angiotensin system	GO:0001525;GO:0002003;GO:0008152;GO:0009987;GO:0010817;GO:0016485;GO:0016486;GO:0019538;GO:0030154;GO:0032502;GO:0042445;GO:0043170;GO:0044237;GO:0044238;GO:0044260;GO:0044267;GO:0048646;GO:0048869;GO:0051604;GO:0065007;GO:0065008	GO:0001618;GO:0003824;GO:0004177;GO:0004872;GO:0005488;GO:0008233;GO:0008237;GO:0008238;GO:0008270;GO:0016787;GO:0043167;GO:0043169;GO:0046872;GO:0046914;GO:0070011	GO:0005615;GO:0005765;GO:0005774;GO:0005793;GO:0005829;GO:0005887;GO:0009897;GO:0016020;GO:0016021;GO:0031090;GO:0031224;GO:0031226;GO:0031982;GO:0031988;GO:0043226;GO:0043227;GO:0043229;GO:0043230;GO:0043231;GO:0044421;GO:0044422;GO:0044424;GO:0044425;GO:0044437;GO:0044444;GO:0044446;GO:0044459;GO:0044464;GO:0065010;GO:0070062	ko00480;ko04614;ko04640	109540	0.000332564	0.000303892	0.000177573	0.000147483	0.000310913	0.000302427	0.000195895	0.000160669	0.000249125	0.00028401	0.000244335	0.000211738	0.000209632	0.000206666	0.000194608	0.000253887
P58335-4	ANTXR2	Isoform 4 of Anthrax toxin receptor 2	ANTR2_HUMAN	reproductive process	binding;cation binding;ion binding;metal ion binding;receptor activity	cell part;cytoplasmic part;endoplasmic reticulum membrane;endoplasmic reticulum part;endosomal part;endosome membrane;external side of plasma membrane;extracellular region;integral to membrane;intracellular organelle part;intracellular part;intrinsic to membrane;membrane;membrane part;organelle membrane;organelle part;plasma membrane;plasma membrane part		GO:0022414	GO:0004872;GO:0005488;GO:0043167;GO:0043169;GO:0046872	GO:0005576;GO:0005789;GO:0005886;GO:0009897;GO:0010008;GO:0016020;GO:0016021;GO:0031090;GO:0031224;GO:0044422;GO:0044424;GO:0044425;GO:0044432;GO:0044440;GO:0044444;GO:0044446;GO:0044459;GO:0044464		53492.9	8.35001e-06	9.43085e-06	1.015e-05	8.55149e-06	9.47844e-06	9.02655e-06	1.07085e-05	8.81583e-06	9.67751e-06	8.17554e-06	1.03288e-05	7.24588e-06	7.59143e-06	5.82801e-06	8.63154e-06	8.64968e-06
[truncated: 4,207 more rows]

## Sheet: Tab2_Altitude
T: PG.ProteinAccessions	T: PG.ProteinDescriptions	T: PG.ProteinNames	C: GOBP name	C: GOMF name	C: GOCC name	C: KEGG name	C: GOBP	C: GOMF	C: GOCC	C: KEGG	N: PG.MolecularWeight	C: Histones	T: PG.Genes	Baseline 4	Baseline 7	Baseline 19	Baseline 41	Baseline 44	Baseline 2	Baseline 9	Baseline 15	Baseline 29	Baseline 42	Post-altitude 4	Post-altitude7	Post-altitude 19	Post-altitude 41	Post-altitude 44	Post-altitude 2	Post-altitude 9	Post-altitude 15	Post-altitude 29	Post-altitude 42
P04217	Alpha-1B-glycoprotein	A1BG_HUMAN			blood microparticle;extracellular membrane-bounded organelle;extracellular organelle;extracellular region;extracellular region part;extracellular space;extracellular vesicular exosome;membrane-bounded organelle;membrane-bounded vesicle;organelle;vesicle				GO:0005576;GO:0005615;GO:0031982;GO:0031988;GO:0043226;GO:0043227;GO:0043230;GO:0044421;GO:0065010;GO:0070062;GO:0072562		54253.5		A1BG	5.41556e-06	7.76315e-06	3.44304e-06	1.07363e-05	6.19413e-06	6.7461e-06	4.33477e-06	6.1734e-06	3.86087e-06	6.61738e-06	5.00094e-07	5.2886e-06	2.78193e-06	9.78421e-06	6.91948e-06	5.09072e-06	3.76845e-06	7.45183e-06	3.79453e-06	7.59827e-06
[truncated: 3,919 more rows]

## Sheet: Tab3_PreNeu
Peptide Sequence	Modified Sequence	Prev AA	Next AA	Start	End	Peptide Length	Charges	Assigned Modifications	Protein	Protein ID	Entry Name	Gene	Protein Description	Mapped Genes	Mapped Proteins	Nmx 1	Nmx 2	Nmx 3	Nmx 4	Hpx 1	Hpx 2	Hpx 3	Hpx 4	Hpx LPS 1	Hpx LPS 2	Hpx LPS 3	Hpx LPS 4
ALTPDETYVPKAF	ALTPDETYVPKAF	S	D	513	525	13	2		sp|P02769|ALBU_BOVIN	P02769	ALBU_BOVIN	ALB	Albumin			0	0	0	0	0	0	0	0	0	0	0	0
AVSVLLRLA	AVSVLLRLA	Y	K	365	373	9	2		sp|P02769|ALBU_BOVIN	P02769	ALBU_BOVIN	ALB	Albumin			0	0	0	0	0	0	0	0	0	0	0	0
AVSVLLRLAKE	AVSVLLRLAKE	Y	Y	365	375	11	2		sp|P02769|ALBU_BOVIN	P02769	ALBU_BOVIN	ALB	Albumin			0	0	0	0	0	0	0	0	0	0	0	0
AYSRGVFRRDTHKSEIAHRFKDLGEEHFKGLV	AYSRGVFRRDTHKSEIAHRFKDLGEEHFKGLV	S	L	16	47	32	5		sp|P02769|ALBU_BOVIN	P02769	ALBU_BOVIN	ALB	Albumin			0	0	0	0	0	0	0	0	0	0	0	0
DAFLGSFLYEYSR	DAFLGSFLYEYSR	K	R	347	359	13	2		sp|P02769|ALBU_BOVIN	P02769	ALBU_BOVIN	ALB	Albumin			0	0	0	0	0	0	0	0	0	0	0	0
DEHVKLVNELTEF	DEHVKLVNELTEF	F	A	61	73	13	2		sp|P02769|ALBU_BOVIN	P02769	ALBU_BOVIN	ALB	Albumin			0	0	0	0	0	0	0	0	0	0	0	0
DEHVKLVNELTEFAK	DEHVKLVNELTEFAK	F	T	61	75	15	3		sp|P02769|ALBU_BOVIN	P02769	ALBU_BOVIN	ALB	Albumin			0	0	0	0	0	0	0	0	0	0	0	0
[truncated: 9,382 more rows]
