# Supplementary material for: Hypoxia induces histone clipping and H3K4me3 loss in neutrophil progenitors resulting in long-term impairment of neutrophil immunity
Source: Nat Immunol. 2025 Oct 28;26(11):1903–15. doi: 10.1038/s41590-025-02301-9 (PMC12571872; doi:10.1038/s41590-025-02301-9)
Supplement: Supplementary file 6 — Statistical Source Data. [file 41590_2025_2301_MOESM6_ESM.xlsx]

## Sheet: Fig. 1b
Neutrophil counts
Healthy control	ARDS survivor
796000	734000
523000	1020000
274000	1720000
642000	520000
885000	303000
604000	441000
672000	1090000
672000	879000
529000	1060000
499000	1060000
601000	533000
621000	783000
644000	942000
776000	1090000
990000	790000
	1220000
	1330000
	701000
	659000
	1260000
	1100000
	1000000
	741000
	1310000
	639000
	851000

## Sheet: Fig. 1c
Neutrophil CD66b
Healthy control	ARDS survivor
3606.9	4701.9
3410.3	9241.9
3414.48	7018
5999.9	8414.61
8818.1	5242.6
4873.53	6689.6
7867.08	6258.1
3972	5037.5
4333.5	5516.7
6042.2	5250.8
5875	5522.8
8270	9990
6625	9648
5424	6858
5273
5824
7202
4594
4746

## Sheet: Fig. 1d
Neutrophil CD62L
Healthy control	ARDS survivor
1657.4	1192
1712.6	858
2731.8	1328
2243.8	2104
2889.1	2426
2086.3	1833
1687.78	1454
1504.13	901
1389.5	1340
2067.7	1698
	1389
	1505
	1496

## Sheet: Fig. 1e
Neutrophil pyruvate			Neutrophil lactate			Neutrophil Acetyl-CoA
Healthy control	ARDS survivor		Healthy control	ARDS survivor		Healthy control	ARDS survivor
6464898	4623223		277843483	191857865		71065	204506
6994030	4348234		333146330	264348703		124673	181164
8965194	2679513		479323312	189592075		143400	119964
6249027	3851630		350851592	160276422		66808	320318
6255334	4021919		321622908	272234435		85837	136242

## Sheet: Fig. 1f
Neutrophil cytoskeleton			Neutrophil azurophilic granules cargo
Healthy control	ARDS survivor		Healthy control	ARDS survivor
0.206	0.196		0.229049	0.216199
0.197	0.201		0.249327	0.193033
0.222	0.264		0.188552	0.164273
0.213	0.256		0.173741	0.169926
0.221	0.259		0.212058	0.181571
0.22	0.259		0.230751	0.170498
0.227	0.235		0.188632	0.189317
0.183	0.253		0.240248	0.15645

## Sheet: Fig. 1g
Neutrophil secretion Alpha-1 Antitrypsin
Healthy control	ARDS survivor
64.9735	53.4127
63.0952	49.0212
68.3598	60.8466
67.1164	32.1164

## Sheet: Fig. 1h
Neutrophil survival
Healthy control	ARDS survivor
1.2537	1.50809
1.47646	2.05717
1.07121	1.27336
1.29738	1.72813
1.43012	1.67631
1.44759	1.80388
1.26736	1.30503

## Sheet: Fig. 1i
Neutrophil phagocytic capacity
Healthy control	ARDS survivor
10.99	9.03
9.2	7.65
10.76	9.77
7.53	7.26

## Sheet: Fig. 1j
ARDS survivors
			Cumulative number of positive microbiology samples
Infection aetiology	Number			Type of sample
Healthy	31		Day positive sample	Bacterial	Fungal	Viral
Treated for Presumed Infection	5		2	1	1
Positive Bacterial Microbiology Only	7		3	2
Positive Fungal Microbiology Only	3		4		2
Positive Virology Only	1		5	3
Polymicrobial Infecion	3		6		3
			7	4
			8	6
			9		4	1
			10	7
			11	9
			13	10	5	2
			16	11
			17	12
			29	13
			30	14
			31	15
			32		6
			33	15	6	2
