# Supplementary material for: Hypoxia induces histone clipping and H3K4me3 loss in neutrophil progenitors resulting in long-term impairment of neutrophil immunity
Source: Nat Immunol. 2025 Oct 28;26(11):1903–15. doi: 10.1038/s41590-025-02301-9 (PMC12571872; doi:10.1038/s41590-025-02301-9)
Supplement: Supplementary file 7 — Statistical Source Data. [file 41590_2025_2301_MOESM7_ESM.xlsx]

## Sheet: Fig. 2b
White cell counts		Neutrophil counts
ARDS		ARDS
18.7		15.69
10.3		10.3
16.2		16.2
16.5		16.5
4		4
8.9		8.9
11.1		11.1
12.7		12.7
10.6		10.6
16.3		16.3
11.3		11.3
11.3		11.3
11.6		11.6
18		18
18.2		18.2
12.9		12.9
11.1		11.1
15.6		15.6
26.5		26.5
12.2		12.2
12.7		12.7
5.4		5.4
7.8		7.8
26.3		6.55
10.8		4.57
6.2		4.93
6.9		9.88
11.5		3.03
3.7		5.44
6.8		4.8
5.5		5.11
6.2		5.71
6.8		11.79
12.7		15.21
16.5		7.1
9.6		7.85
9.6		5.46
6.7		2.11
3.7		8.09
11.6		10.96
11.9		3.04
5.99		3.57
4		3.93
5.4

## Sheet: Fig. 2c
Lowest partial pressure of oxygen		Highest fraction of inspired oxygen
ARDS		ARDS
9.4		50
7.4		45
7.4		90
8.6		55
7.9		45
8.1		70
7.7		100
9		100
7.6		55
8.5		60
7.8		60
7		60
7.8		100
8		80
8.4		40
8.9		80
8.5		60
8		60
5.6		60
10.5		40
8.1		70
9.5		100
7.7		100
8.4		70

## Sheet: Fig. 2d
ACSL1			CPT1A			SLC25A20			ACAA2			HADH			Acetyl-CoA
Healthy control	ARDS		Healthy control	ARDS		Healthy control	ARDS		Healthy control	ARDS		Healthy control	ARDS		Healthy control	ARDS
95917.9	235937		8319.81	9937.88		20273.5	20269.3		22477.8	21947.3		20305.5	23729.5		213782	209336
101291	519640		8186.25	25411.8		16684.1	42827.1		20388.9	80741.7		21402.6	69602.7		134169	488742
120477	368706		8540.08	19096.7		20929.9	28945.1		17484.2	47109.8		22489.5	30700.4		288427	410739
133762	195524		10296.2	12674.1		22524.2	25204.6		26483.9	32699.1		20786.9	30009.9		280710	474992
	272845			12624.1			25807.9			21832.5			29372.6		266825	391724
	250533			12227.1			26882.5			39994			39345.3			382809
	148767			11707.1			25322.3			34502.1			39654.8
	241540			12421.4			24233.2			36181.5			37830.7
	323379			21103.2			32921.1			44416.7			44516.3
	238952			13874			28486.7			37106.3			32979.3
	216614			10270.6			25271.4			23762.3			28120.7

## Sheet: Fig. 2e
SHMT2			MAT2A			Methionine
Healthy control	ARDS		Healthy control	ARDS		Healthy control	ARDS
1965.51	3842.43		8727.25	15202.8		5.09501e+06	8.88527e+06
1855.01	13979.3		9575.03	23201.6		3.93536e+06	3.87427e+06
2643.47	7710.54		7422.11	12974.7		3.39758e+06	4.94116e+06
4780.37	11613.5		13109.4	12511.4		4.1703e+06	6.55898e+06
	8963.98			10994		4.48779e+06	6.17158e+06
	4568.9			17005.3			5.05154e+06
	6680.25			5818.82			6.6353e+06
	8102.65			14352			5.93551e+06
	13285.8			25071.9			5.41174e+06
	7684.91			22392.6			4.50763e+06
	1625.4			12743.2			7.47736e+06
							4.18772e+06
							4.90827e+06
							5.35643e+06
							5.88492e+06
