# Supplementary material for: Hypoxia induces histone clipping and H3K4me3 loss in neutrophil progenitors resulting in long-term impairment of neutrophil immunity
Source: Nat Immunol. 2025 Oct 28;26(11):1903–15. doi: 10.1038/s41590-025-02301-9 (PMC12571872; doi:10.1038/s41590-025-02301-9)
Supplement: Supplementary file 8 — Statistical Source Data. [file 41590_2025_2301_MOESM8_ESM.xlsx]

## Sheet: Fig. 4b
Oxygen saturation
Baseline	3460 m	4775 m	Post-altitude
98.5	91.9	81.3946	99
98.5	90.4	86.5714	99
99	84.7	81.3214	99
99	88	82.3661	99
98	88.1	84.6161	99
97.5	88	81.3333	98
98	85.9	79.4107	99
99.5	89.5	84.0893	99
98	88.1	81.2857	98
99	91	85.2679	99
96.5	86.6	77.8571	94
99	90.3	85.5536	99
98.5	88.1	81.1518	96
99	81.4	72.4167	99
99	92.8	87.1667	94
99	88.7	81.1518	97
99	84.7	70.8857	99
99	88.925	82.7768	99

## Sheet: Fig. 4c
Neutrophil counts
Baseline	Post-altitude
181000	709000
362000	621000
736000	1120000
990000	612000
213000	439000
704000	1080000
582000	563000
348000	336000
1030000	733000
1040000	638000
525000	617000
312000	594000
826000	806000
364000	586000
891000	476000
778000	754000
835000	660000
638000	541000
401000	406000
482000	651000

## Sheet: Fig. 4d
Neutrophil CD66b			Neutrophil CD62L
Baseline	Post-altitude		Baseline	Post-altitude
2366	4464.9		16376.7	6109
2457	4801		15397	5480.5
3190	9429.6		11127	5486
2866	4647.2		18899	17797.3
4038	4192.5		14539.7	4230.1
2270	3735.7		19801	8431
3303.1	4841.8		15909.3	12559.1
1928	4410.5		13862	15464.4
2519.5	6948.6		17012.6	15624
2797.1	3483.7		11244.3	8629
2562.5	5249.5		12113.6	6819.1
3017.2	4279.4		12409.2	8054.6
3379	4458.9		10527	7276
1802	3509.5		11504	11711.4
2370	5678.5		7844	2302.1
2810	4277.4		11782	7246.6
2486.2	4112.8		8551.2	13434.1
2507	3931.4		22930	6292.6
2627	5056		20876	6666.5
2965	4546.2		12123	6799.26

## Sheet: Fig. 4e
Neutrophil cytoskeleton			Neutrophil granules cargo
Baseline	Post-altitude		Baseline	Post-altitude
0.305207	0.315013		0.31198	0.313427
0.325578	0.345983		0.276289	0.25042
0.290628	0.314342		0.32912	0.306222
0.317485	0.314801		0.31127	0.316418
0.321119	0.319453		0.311153	0.30731
0.320351	0.308932		0.300028	0.299278
0.323154	0.326424		0.309513	0.304718
0.313292	0.31884		0.305909	0.287855
0.308264	0.329215		0.31389	0.302613
0.307807	0.339581		0.294666	0.282319

## Sheet: Fig. 4f
Neutrophil MPO secretion
Baseline	Post-altitude
88.801	56.3854
34.2421	30.1829
118.662	31.4913
37.0029	25.5521
49.6614	48.4457
69.089	52.4396
47.921	44.4898
147.164	98.3844
112.406	44.3955

## Sheet: Fig. 4g
Neutrophil phagocytic capacity
Baseline	Post-altitude
17.6	14
16.93	12.22
16.12	13.44
17.07	12.92
20.2	22.83
20.89	19.69
17.17	15.97
23.09	12.4
12.85	12.21
22.91	17.46
20.09	13.4
16.07	22.6
16.5	14.15
16.7	16.75

## Sheet: Fig. 4h
Neutrophil LYZ H3K4me3			Neutrophil RAB3D H3K4me3
Baseline	Post-altitude		Baseline	Post-altitude
0.175	0.197		0.424	0.494
0.181	0.128		0.414	0.258
0.113	0.082		0.45	0.359
0.167	0.139		0.649	0.589
0.204	0.131		0.615	0.442
0.186	0.096		0.574	0.459
0.153	0.109		0.506	0.341
0.126	0.129		0.725	0.642

## Sheet: Fig. 4i
Neutrophil CALM1 H3K4me3			Neutrophil CALR H3K4me3
Baseline	Post-altitude		Baseline	Post-altitude
0.404	0.31		0.301	0.279
0.305	0.235		0.232	0.172
0.272	0.305		0.267	0.25
0.517	0.378		0.405	0.325
0.392	0.335		0.392	0.254
0.376	0.328		0.367	0.226
0.383	0.267		0.333	0.168
0.478	0.439		0.365	0.36

## Sheet: Fig. 4j
Neutrophil IFNAR2 H3K4me3			Neutrophil CXCR2 H3K4me3
Baseline	Post-altitude		Baseline	Post-altitude
0.482	0.387		0.383	0.331
0.402	0.254		0.343	0.238
1.211	0.749		0.33	0.272
0.619	0.638		0.423	0.434
0.613	0.499		0.437	0.354
0.565	0.484		0.362	0.27
0.636	0.603		0.34	0.218
			0.426	0.375
