# Supplementary material for: Hypoxia induces histone clipping and H3K4me3 loss in neutrophil progenitors resulting in long-term impairment of neutrophil immunity
Source: Nat Immunol. 2025 Oct 28;26(11):1903–15. doi: 10.1038/s41590-025-02301-9 (PMC12571872; doi:10.1038/s41590-025-02301-9)
Supplement: Supplementary file 9 — Statistical Source Data. [file 41590_2025_2301_MOESM9_ESM.xlsx]

## Sheet: Fig. 5b
Abscess area
Normoxia	Hypoxia + Renormoxia
96.229	55.143
33.138	63.712
22.063	111.421
46.041	169.849
18.843	107.424
188.669	65.661
12.039	105.447
5.964	60.958
3.355	118.106

## Sheet: Fig. 5c
Colony forming units
Normoxia	Hypoxia + Renormoxia
39700000	143000000
51000000	223000000
60700000	63300000
90000000	107000000
83300000	118000000
127000000	172000000
70000000	98300000
23200000	71700000
78300000	132000000

## Sheet: Fig. 5e
Bone marrow neutrophils H3K4me3
Normoxia	Hypoxia + Renormoxia
-0.22925	-0.78186
0.002164	-0.68227
0.136275	-0.69523
0.065378
-0.43468
-0.24646
0.503026

## Sheet: Fig. 5h
Bone marrow ProNeu1 H3K4me3
Normoxia	Hypoxia + Renormoxia
0.197464	-0.37436
-0.22884	-0.26095
0.104593	-0.36543
-0.11277

## Sheet: Fig. 5i
Bone marrow ProNeu2 H3K4me3
Normoxia	Hypoxia + Renormoxia
0.098517	-0.32583
-0.10574	-0.41815
-0.02211	-0.19055
0.021777

## Sheet: Fig. 5j
Bone marrow PreNeu H3K4me3
Normoxia	Hypoxia + Renormoxia
0.07556	-0.24651
-0.07974	-0.3217
-0.01223	-0.23281
0.012124
