# Supplementary material for: Hypoxia induces histone clipping and H3K4me3 loss in neutrophil progenitors resulting in long-term impairment of neutrophil immunity
Source: Nat Immunol. 2025 Oct 28;26(11):1903–15. doi: 10.1038/s41590-025-02301-9 (PMC12571872; doi:10.1038/s41590-025-02301-9)
Supplement: Supplementary file 11 — Statistical Source Data. [file 41590_2025_2301_MOESM11_ESM.xlsx]

## Sheet: Fig. 6b
Bone marrow PreNeu histone peptides
Normoxia	Hypoxia	Hypoxia+LPS
1626	1722	1696.5
1138.5	1685.5	1662
1332.5	1314.5	1369
1292	1399	1349

## Sheet: Fig. 6c
Bone marrow PreNeu total histone 3
Normoxia	Hypoxia	Hypoxia+LPS
77800000	74900000	76800000
65400000	70200000	80100000
66000000	62500000	80200000
63300000	68000000	66900000

## Sheet: Fig. 6d
Bone marrow PreNeu N-terminal histone 3
Aminoacid site	Normoxia				Hypoxia				Hypoxia+LPS
2	0	0	0	0	0	0	0	0	0	0	0	0
3	0	0	0	0	0	0	0	0	0	0	0	0
4	0	0	0	0	0	0	0	0	0	0	0	0
5	0.00116962	0.00124842	0.001383	0.00084009	0.00078008	0.00088883	0.00063552	0	0.00070371	0	0	0.00053483
6	0.00077247	0	0	0	0.00106145	0.00058395	0	0	0.00158968	0.00059766	0	0
7	0.156277	0.147342	0.110977	0.100698	0.139355	0.127622	0.123544	0.106307	0.156515	0.136404	0.113847	0.0934226
8	0.0106747	0.00376941	0.00393402	0.00334241	0.00814797	0.00659535	0.00373735	0.00251186	0.00879207	0.00487391	0.00235773	0.0030277
9	0.0105208	0.00730933	0.00473715	0.00865822	0.0103198	0.00995303	0.00326317	0.00794042	0.0105802	0.00506747	0.00490587	0.00494106
10	0.00521	0.00358	0.00191	0.00272	0.00431	0.00353	0.00338	0.00289	0.00712	0.00476	0.00292	0.00231

## Sheet: Fig. 6f
BCG vaccination colony forming units
Hypoxia+LPS + Renormoxia vehicle	Hypoxia+LPS + Renormoxia BCG
3.36667e+08	1.98333e+08
140000000	1.58333e+08
2.88333e+08	1.68333e+08
1.98333e+08	1.23333e+08
185000000	1.21667e+08
135000000	2.28333e+08
188333333	95000000
143333333	145000000
	173333333
	113333333
	130000000
	15500000
	148333333
	158333333
	100000000
	130000000
	230000000

## Sheet: Fig. 6g
BCG vaccination neutrophil H3K4me3
Hypoxia+LPS + Renormoxia vehicle	Hypoxia+LPS + Renormoxia BCG
0.05793	0.183132
-0.39266	0.777529
0.259791	0.902023
