# Supplementary material for: Hypoxia induces histone clipping and H3K4me3 loss in neutrophil progenitors resulting in long-term impairment of neutrophil immunity
Source: Nat Immunol. 2025 Oct 28;26(11):1903–15. doi: 10.1038/s41590-025-02301-9 (PMC12571872; doi:10.1038/s41590-025-02301-9)
Supplement: Supplementary file 12 — Statistical Source Data. [file 41590_2025_2301_MOESM12_ESM.xlsx]

## Sheet: Ext. Data Fig. 1a
Neutrophil maturity
	Mature										Immature
Healthy control	610990	820793	559057				604833				3566.05	5323.56	4400.59				4954.72
ARDS survivor	1.24809e+06		480119	294498	960534	783266	990441	436189	568359	701763	20504.7		3727.71	1008.03	4221.59	8107.92	2965.82	3634.63	3964.2	4352.13

## Sheet: Ext. Data Fig. 1b
Neutrophil metabolites
Citrate			Alpha-ketoglutarate			Malate
Healthy control	ARDS survivor		Healthy control	ARDS survivor		Healthy control	ARDS survivor
4274772	7677727		833208	918854		77533612	29483833
6942270	14861887		741887	1054682		22879907	56492773
5833320	26370245		627809	411139		28495678	36172347
5041366	6386633		1006957	1792409		33700081	52531819
5606668	11229703		1405102	954258		45174976	85996837

## Sheet: Ext. Data Fig. 1c
Neutrophil metabolites
Methionine			Glutamate
Healthy control	ARDS survivor		Healthy control	ARDS survivor
17124198	25039339		158313037	147046651
19070473	15794683		158346627	169229447
16687449	14388643		151411886	137623941
18038346	32619764		136916101	152486961
16565152	31266466		187171999	243602853

## Sheet: Ext. Data Fig. 1d
Neutrophil energetics
Energy status			AMP
Healthy control	ARDS survivor		Healthy control	ARDS survivor
0.342144	0.491578		19722397	24950523
0.376719	0.568842		24424049	19547557
0.340821	0.436119		20087145	33174071
0.436806	0.438669		10729652	17190883
0.471209	0.570909		21048030	21689117

## Sheet: Ext. Data Fig. 1e
Neutrophil proteome - number of proteins
Healthy control	ARDS survivor
4381	4363
4359	4378
4359	4357
4378	4368
4372	4353
4388	4359
4365	4381
4379	4355

## Sheet: Ext. Data Fig. 1g
Neutrophil proteome
Mitochondria			Nuclear envelope			Ribosome			Eukaryotic initiation factor 4F
Healthy control	ARDS survivor		Healthy control	ARDS survivor		Healthy control	ARDS survivor		Healthy control	ARDS survivor
0.0987	0.0917		0.00719	0.00651		0.00371	0.00414		0.000289	0.000273
0.0872	0.0989		0.00678	0.00736		0.00363	0.00409		0.000263	0.000271
0.0866	0.0822		0.0068	0.00683		0.00428	0.004		0.000333	0.000369
0.0842	0.085		0.00695	0.00738		0.00406	0.00401		0.000304	0.000355
0.0939	0.0872		0.00723	0.00672		0.00386	0.0038		0.000295	0.000367
0.102	0.0881		0.0075	0.00735		0.00405	0.00404		0.000356	0.000385
0.0842	0.0756		0.00695	0.00787		0.00449	0.00431		0.000354	0.000329
0.103	0.0801		0.00679	0.0066		0.00391	0.00392		0.000276	0.000351

## Sheet: Ext. Data Fig. 1h
Neutrophil proteome - granule cargo
Healthy control	ARDS survivor
0.368878	0.372236
0.376167	0.35768
0.318109	0.310826
0.295219	0.305482
0.353123	0.31118
0.323814	0.305195
0.270987	0.312726
0.399219	0.312255
