# Supplementary material for: Hypoxia induces histone clipping and H3K4me3 loss in neutrophil progenitors resulting in long-term impairment of neutrophil immunity
Source: Nat Immunol. 2025 Oct 28;26(11):1903–15. doi: 10.1038/s41590-025-02301-9 (PMC12571872; doi:10.1038/s41590-025-02301-9)
Supplement: Supplementary file 13 — Statistical Source Data. [file 41590_2025_2301_MOESM13_ESM.xlsx]

## Sheet: Ext. Data Fig. 2a
Neutrophil proteome
HDAC2			MTA2			RBBP4
Healthy control	ARDS		Healthy control	ARDS		Healthy control	ARDS
2578.76	3873.33		11561.5	14720.5		30149.8	39049
1944.48	6351.65		10551.5	21716		29128.9	69254
2494.09	3362.76		11693.3	12025		26961.4	39362
3319.04	2782.2		12645.4	14781.9		33097.9	38894.3
	5824.47			16044.3			47032.2
	3462.02			13722.8			44271.4
	3061.8			12550.8			33108.8
	3234.19			12361.5			38332
	5949.74			17577			56167.8
	6221.88			19097			54638.1
	4412.95			13444.4			35712.9

## Sheet: Ext. Data Fig. 2b
Neutrophil proteome
ASH2L			RBBP5
Healthy control	ARDS		Healthy control	ARDS
2578.76	3873.33		2001.93	1074.17
1944.48	6351.65		1832.88	1734.76
2494.09	3362.76		1934.17	978.637
3319.04	2782.2		1231.58	1324.11
	5824.47			1195.47
	3462.02			1276.64
	3061.8			1133.07
	3234.19			886.815
	5949.74			1711.42
	6221.88			1651.89
	4412.95			828.969
