# Supplementary material for: Hypoxia induces histone clipping and H3K4me3 loss in neutrophil progenitors resulting in long-term impairment of neutrophil immunity
Source: Nat Immunol. 2025 Oct 28;26(11):1903–15. doi: 10.1038/s41590-025-02301-9 (PMC12571872; doi:10.1038/s41590-025-02301-9)
Supplement: Supplementary file 14 — Statistical Source Data. [file 41590_2025_2301_MOESM14_ESM.xlsx]

## Sheet: Ext. Data Fig. 2a
Neutrophil proteome - number of proteins
Baseline	Post-altitude
3877	3879
3854	3885
3877	3900
3881	3884
3907	3899
3876	3893
3888	3891
3899	3897
3901	3884
3902	3894

## Sheet: Ext. Data Fig. 2c
Neutrophil proteome
Mitochondria			Nuclear envelope			Ribosome			Eukaryotic initiation factor 4F
Baseline	Post-altitude		Baseline	Post-altitude		Baseline	Post-altitude		Baseline	Post-altitude
0.0885501	0.0843161		0.00763469	0.0076983		0.00416383	0.00396656		0.00037684	0.00034233
0.0802901	0.0819777		0.00835913	0.00862516		0.00387712	0.0042652		0.00037216	0.00038503
0.082138	0.0836312		0.00817294	0.00821089		0.00381969	0.00413166		0.00028702	0.00034949
0.0800248	0.0835556		0.00830328	0.00825103		0.00379903	0.00378084		0.00033103	0.00032415
0.0862528	0.0845545		0.00832949	0.00829494		0.00416924	0.00420228		0.00036897	0.0003587
0.0827539	0.0839003		0.00757409	0.00767196		0.00416501	0.00391194		0.00039033	0.00037245
0.08707	0.0852344		0.00811846	0.00801677		0.00384963	0.00391303		0.00034858	0.00034837
0.0820676	0.0871329		0.0078442	0.00845182		0.00431599	0.00428353		0.00037672	0.00036463
0.0797771	0.0730448		0.0081097	0.00804795		0.00409569	0.00400961		0.00034022	0.0003249
0.0904844	0.0838532		0.0086697	0.00855785		0.00392654	0.0038585		0.00033415	0.00036299
