# Supplementary material for: Hypoxia induces histone clipping and H3K4me3 loss in neutrophil progenitors resulting in long-term impairment of neutrophil immunity
Source: Nat Immunol. 2025 Oct 28;26(11):1903–15. doi: 10.1038/s41590-025-02301-9 (PMC12571872; doi:10.1038/s41590-025-02301-9)
Supplement: Supplementary file 15 — Statistical Source Data. [file 41590_2025_2301_MOESM15_ESM.xlsx]

## Sheet: Ext. Data Fig.5a
Skin infection blood neutrophil counts
Normoxia	Hypoxia + Renormoxia
49.9	48
45	53
48.4	44.8
51.1	50.7
	48.2

## Sheet: Ext. Data Fig.5b
Bone marrow GMP and CMP abundance
GMP				CMP
Normoxia	Hypoxia + Renormoxia	Hypoxia+LPS + Renormoxia		Normoxia	Hypoxia + Renormoxia	Hypoxia+LPS + Renormoxia
1.91	2.57	1.96		1.52	2.08	2.2
3.42	2.43	1.92		2.27	2.05	1.77
3.05	2.57	1.69		2.22	2.27	1.44

## Sheet: Ext. Data Fig.5c
Bone marrow neutrophil committed progenitors abundance
ProNeu1
Normoxia	Hypoxia + Renormoxia
0.14	0.23
0.16	0.1
0.1	0.09
0.1

## Sheet: Ext. Data Fig.5d
Bone marrow neutrophil committed progenitors abundance
ProNeu2
Normoxia	Hypoxia + Renormoxia
0.73	1.36
0.85	0.38
0.56	0.39
0.4

## Sheet: Ext. Data Fig.5e
Bone marrow neutrophil committed progenitors abundance
PreNeu
Normoxia	Hypoxia + Renormoxia
14.1	26.8
17.5	17.8
20.4	16.3
15.9

## Sheet: Ext. Data Fig.5f
PreNeu histone 2 abundance
Normoxia	Hypoxia	Hypoxia+LPS
215344283	220702852	214888371
169752062	215220269	222650067
184634955	169815409	188579853
175218439	186430209	188074818

## Sheet: Ext. Data Fig.5g
PreNeu N-terminal histone 2 abundance
Normoxia	Hypoxia	Hypoxia+LPS
0.00132	0.000839	0.00081
0.000731	0.000836	0.00102
0.00113	0.00119	0.0016
0.000873	0.000933	0.00116
