# Supplementary material for: Hypoxia induces histone clipping and H3K4me3 loss in neutrophil progenitors resulting in long-term impairment of neutrophil immunity
Source: Nat Immunol. 2025 Oct 28;26(11):1903–15. doi: 10.1038/s41590-025-02301-9 (PMC12571872; doi:10.1038/s41590-025-02301-9)
Supplement: Supplementary file 16 — Statistical Source Data. [file 41590_2025_2301_MOESM16_ESM.xlsx]

## Sheet: Sheet1
Proteomics - intensities
Protein content			Total intensity
Healthy control	ARDS survivor		Healthy control	ARDS survivor
91.93	79.93		126000000000	66017000000
76.88	86.15		59600000000	75984000000
100.77	123.31		47773000000	54096000000
88.88	142.52		78899000000	93608000000
80.16	115.44		76512000000	68596000000
91.34	117.9		95545000000	89121000000
81.72	89.5		59408000000	99749000000
83.58	96.37		88900000000	54241000000
